# Supplementary material for: A redetermination of 2-(6-diethyl­amino-3-diethyl­iminio-3H-xanthen-9-yl)benzoate–ethyl gallate (1/1) at room temperature
Source: Acta Crystallogr Sect E Struct Rep Online. 2009 Mar 6;65(Pt 4):o701–2. doi: 10.1107/S160053680900751X (PMC2968829; doi:10.1107/S160053680900751X)
Supplement: Supplementary file 1 [file e-65-0o701-sup1.cif]

##############################################################################
###                                                                        ###
###        Electronic paper (Acta Crystallographica Section E)             ###
###                                                                        ###
##############################################################################
#                                                                            #
# This CIF contains the data in a paper accepted for publication in Acta     #
# Crystallographica Section E. It conforms to the requirements of Notes      #
# for Authors for Section E, and has been peer reviewed under the auspices   #
# of the IUCr Commission on Journals.                                        #
#                                                                            #
# Full details of the Crystallographic Information File format               #
# are given in the paper "The Crystallographic Information File (CIF):       #
# a New Standard Archive File for Crystallography" by S. R. Hall, F. H.      #
# Allen and I. D. Brown [Acta Cryst. (1991), A47, 655-685].                  #
#                                                                            #
# The current version of the core CIF dictionary is obtainable from          #
# ftp://ftp.iucr.org/pub/cif_core.dic. The current version number is 2.4.    #
#                                                                            #
# Software is freely available for graphical display of the structure(s) in  #
# this CIF.  For information consult the CIF home page http://www.iucr.org/  #
# cif/home.html                                                              #
#                                                                            #
# This file may be used for bona fide research purposes within the           #
# scientific community so long as proper attribution is given to the journal # 
# article from which it was obtained.                                        #
#                                                                            #
##############################################################################
                                             
data_global
_audit_creation_method     'by CrystalStructure 3.8'
_journal_date_recd_electronic     2009-02-26
_journal_date_accepted     2009-03-02
_journal_name_full     'Acta Crystallographica, Section E'
_journal_year     2009
_journal_volume     65
_journal_issue      4
_journal_page_first     o701
_journal_page_last     o702
_journal_paper_category     QO
_journal_coeditor_code     SJ2586
_publ_contact_author_name     'Prof. J. Mizuguchi'
_publ_contact_author_address
;
    Department of Applied Physics
    Graduate School of Engineering
    Yokohama National University
    Tokiwadai 79-5, Hodogaya-ku
    Yokohama 240-8501, Japan
;
_publ_contact_author_email     'mizu-j@ynu.ac.jp'
_publ_contact_author_fax     '+81-45-339-3369'
_publ_contact_author_phone     '+81-45-339-3369'
_publ_section_title
;
A redetermination of
2-(6-diethylamino-3-diethyliminio-3<i>H</i>-xanthen-9-yl)benzoate--ethyl
gallate (1/1) at room temperature
;
loop_
    _publ_author_name
    _publ_author_address
    ' Mizuguchi, Jin'
;
    Department of Applied Physics
    Graduate School of Engineering
    Yokohama National University
    Tokiwadai 79-5, Hodogaya-ku
    Yokohama 240-8501, Japan
;
    ' Sato, Kazuyuki'
;
    Department of Applied Physics
    Graduate School of Engineering
    Yokohama National University
    Tokiwadai 79-5, Hodogaya-ku
    Yokohama 240-8501, Japan
;
data_I
_chemical_name_systematic
;
2-(6-diethylamino-3-diethyliminio-3<i>H</i>-xanthen-9-yl)benzoate--ethyl
gallate (1/1)
;
_chemical_formula_moiety     'C28 H30 N2 O3, C9 H10 O5'
_chemical_formula_sum     'C37 H40 N2 O8'
_chemical_formula_weight     640.71
_chemical_melting_point     ?
_symmetry_cell_setting     triclinic
_symmetry_space_group_name_H-M     'P -1'
_symmetry_space_group_name_Hall     '-P 1'
loop_
    _symmetry_equiv_pos_site_id
    _symmetry_equiv_pos_as_xyz
    1 '+X,+Y,+Z'
    2 '-X,-Y,-Z'
_cell_length_a     11.4721(3)
_cell_length_b     11.8036(3)
_cell_length_c     12.4816(3)
_cell_angle_alpha     85.805(2)
_cell_angle_beta     87.2020(10)
_cell_angle_gamma     81.9730(10)
_cell_volume     1667.84(7)
_cell_formula_units_Z     2
_cell_measurement_reflns_used     10532
_cell_measurement_theta_min     3.0
_cell_measurement_theta_max     68.5
_cell_measurement_temperature     296.1
_exptl_crystal_description     'block'
_exptl_crystal_colour     'red'
_exptl_crystal_size_max     0.20
_exptl_crystal_size_mid     0.20
_exptl_crystal_size_min     0.20
_exptl_crystal_density_diffrn     1.276
_exptl_crystal_density_meas     ?
_exptl_crystal_density_method     'not measured'
_exptl_crystal_F_000     680.00
_exptl_absorpt_coefficient_mu     0.735
_exptl_absorpt_correction_type     multi-scan
_exptl_absorpt_process_details     '(Higashi, 1995)'
_exptl_absorpt_correction_T_min     0.851
_exptl_absorpt_correction_T_max     0.863
_diffrn_radiation_type     'Cu K\a'
_diffrn_radiation_wavelength     1.54187
_diffrn_measurement_device_type     'Rigaku R-AXIS RAPID'
_diffrn_measurement_method     \w
_diffrn_detector_area_resol_mean     ?
_diffrn_reflns_number     15046
_diffrn_reflns_av_R_equivalents     0.077
_diffrn_reflns_theta_max     68.24
_diffrn_reflns_theta_full     68.24
_diffrn_measured_fraction_theta_max     0.921
_diffrn_measured_fraction_theta_full     0.921
_diffrn_reflns_limit_h_min     -13
_diffrn_reflns_limit_h_max     13
_diffrn_reflns_limit_k_min     -13
_diffrn_reflns_limit_k_max     14
_diffrn_reflns_limit_l_min     -14
_diffrn_reflns_limit_l_max     15
_refine_special_details
;
Refinement of <i>F</i>^2^ against ALL reflections. The weighted
<i>R</i>-factor <i>wR</i> and goodness of fit <i>S</i> are based on
<i>F</i>^2^, conventional <i>R</i>-factors <i>R</i> are based on <i>F</i>,
with <i>F</i> set to zero for negative <i>F</i>^2^. The threshold expression
of <i>F</i>^2^ > \s(<i>F</i>^2^) is used only for calculating
<i>R</i>-factors(gt) <i>etc</i>. and is not relevant to the choice of
reflections for refinement. <i>R</i>-factors based on <i>F</i>^2^ are
statistically about twice as large as those based on <i>F</i>, and <i>R</i>-
factors based on ALL data will be even larger.
;
_reflns_number_total     5610
_reflns_number_gt     3355
_reflns_threshold_expression     F^2^>2\s(F^2^)
_refine_ls_structure_factor_coef     Fsqd
_refine_ls_R_factor_gt     0.0498
_refine_ls_wR_factor_ref     0.1413
_refine_ls_goodness_of_fit_ref     0.929
_refine_ls_number_reflns     5610
_refine_ls_number_parameters     476
_refine_ls_number_restraints     31
_refine_ls_hydrogen_treatment     constr
_refine_ls_weighting_scheme     calc
_refine_ls_weighting_details
                    'w = 1/[\s^2^(Fo^2^)+(0.0812P)^2^] where P=(Fo^2^+2Fc^2^)/3'
_refine_ls_shift/su_max     0.0000
_refine_diff_density_max     0.16
_refine_diff_density_min     -0.19
_refine_ls_extinction_method     none
_refine_ls_extinction_coef     ?
loop_
    _atom_type_symbol
    _atom_type_description
    _atom_type_scat_dispersion_real
    _atom_type_scat_dispersion_imag
    _atom_type_scat_source
    'C' 'C' 0.018 0.009
;
International Tables for Crystallography
(1992, Vol. C, Tables 4.2.6.8 and 6.1.1.4)
;
    'H' 'H' 0.000 0.000
;
International Tables for Crystallography
(1992, Vol. C, Table 6.1.1.4)
;
    'N' 'N' 0.031 0.018
;
International Tables for Crystallography
(1992, Vol. C, Tables 4.2.6.8 and 6.1.1.4)
;
    'O' 'O' 0.049 0.032
;
International Tables for Crystallography
(1992, Vol. C, Tables 4.2.6.8 and 6.1.1.4)
;
_computing_data_collection     'PROCESS-AUTO (Rigaku, 1998)'
_computing_cell_refinement     'PROCESS-AUTO (Rigaku, 1998)'
_computing_data_reduction
;
CrystalStructure (Rigaku/MSC & Rigaku, 2006)
;
_computing_structure_solution     'SIR2004 (Burla et al., 2005)'
_computing_structure_refinement     'SHELXL97 (Sheldrick, 2008)'
_computing_molecular_graphics     'ORTEPIII (Burnett & Johnson, 1996)'
_computing_publication_material
                                 'CrystalStructure  (Rigaku/MSC & Rigaku, 2006)'
loop_
    _atom_site_type_symbol
    _atom_site_label
    _atom_site_fract_x
    _atom_site_fract_y
    _atom_site_fract_z
    _atom_site_U_iso_or_equiv
    _atom_site_adp_type
    _atom_site_calc_flag
    _atom_site_refinement_flags
    _atom_site_occupancy
    _atom_site_disorder_assembly
    _atom_site_disorder_group
    O O1 0.62196(11) 0.41220(11) 0.45212(10) 0.0516(3) Uani d . 1 . .
    O O2 0.57084(12) 0.69798(13) 0.66780(12) 0.0664(4) Uani d . 1 . .
    O O3 0.60107(12) 0.76396(14) 0.82411(12) 0.0728(5) Uani d . 1 . .
    O O4 0.21545(15) 0.78684(15) 1.01780(12) 0.0889(6) Uani d . 1 . .
    H H4O 0.1650 0.8183 1.0587 0.107 Uiso calc R 1 . .
    O O5 0.38741(12) 0.72981(13) 0.87434(12) 0.0768(5) Uani d . 1 . .
    H H5O 0.4509 0.7531 0.8609 0.092 Uiso calc R 1 . .
    O O6 0.37281(12) 0.83482(12) 0.65926(11) 0.0693(5) Uani d . 1 . .
    H H6O 0.4205 0.7806 0.6808 0.083 Uiso calc R 1 . .
    O O7 -0.06957(15) 1.09897(17) 0.82505(14) 0.1034(7) Uani d . 1 . .
    O O8 0.01167(13) 1.10673(14) 0.66131(13) 0.0808(5) Uani d . 1 . .
    N N1 0.54396(19) 0.14504(17) 0.73818(16) 0.0812(6) Uani d D 1 B .
    C C1 0.58390(19) 0.24391(19) 0.70248(18) 0.0604(6) Uani d . 1 . .
    C C2 0.63447(19) 0.30991(18) 0.77375(17) 0.0611(6) Uani d . 1 . .
    H H2 0.6350 0.2872 0.8467 0.073 Uiso calc R 1 . .
    C C3 0.68183(18) 0.40497(18) 0.73815(16) 0.0553(5) Uani d . 1 . .
    H H3 0.7149 0.4456 0.7872 0.066 Uiso calc R 1 . .
    C C4 0.68265(16) 0.44474(16) 0.62802(15) 0.0462(5) Uani d . 1 A .
    C C5 0.62725(16) 0.38095(16) 0.55992(15) 0.0463(5) Uani d . 1 . .
    C C6 0.58048(17) 0.28344(18) 0.59322(17) 0.0556(5) Uani d . 1 . .
    H H6 0.5466 0.2435 0.5442 0.067 Uiso calc R 1 . .
    C C7 0.67239(16) 0.50429(16) 0.40937(16) 0.0468(5) Uani d . 1 . .
    C C8 0.66879(18) 0.52327(18) 0.29939(16) 0.0559(5) Uani d . 1 A .
    H H8 0.6337 0.4751 0.2590 0.067 Uiso calc R 1 . .
    C C9 0.7186(2) 0.6162(2) 0.24908(18) 0.0715(7) Uani d D 1 . .
    C C10 0.7693(2) 0.6883(2) 0.31501(18) 0.0724(7) Uani d . 1 A .
    H H10 0.7999 0.7523 0.2835 0.087 Uiso calc R 1 . .
    C C11 0.77389(19) 0.66561(19) 0.42244(17) 0.0598(6) Uani d . 1 . .
    H H11 0.8080 0.7143 0.4630 0.072 Uiso calc R 1 A .
    C C12 0.72836(16) 0.57016(16) 0.47512(15) 0.0459(5) Uani d . 1 A .
    C C13 0.73447(15) 0.53923(16) 0.58585(15) 0.0442(5) Uani d . 1 . .
    C C14 0.81034(16) 0.59702(16) 0.65346(15) 0.0470(5) Uani d . 1 A .
    C C15 0.93057(18) 0.5612(2) 0.64624(18) 0.0638(6) Uani d . 1 . .
    H H15 0.9598 0.5038 0.6009 0.077 Uiso calc R 1 A .
    C C16 1.0074(2) 0.6089(2) 0.7050(2) 0.0762(7) Uani d . 1 A .
    H H16 1.0877 0.5830 0.7000 0.091 Uiso calc R 1 . .
    C C17 0.9652(2) 0.6951(2) 0.7711(2) 0.0738(7) Uani d . 1 . .
    H H17 1.0170 0.7301 0.8085 0.089 Uiso calc R 1 A .
    C C18 0.84517(19) 0.72899(19) 0.78127(18) 0.0610(6) Uani d . 1 A .
    H H18 0.8165 0.7854 0.8278 0.073 Uiso calc R 1 . .
    C C19 0.76644(16) 0.68071(16) 0.72356(15) 0.0456(5) Uani d . 1 . .
    C C20 0.63599(17) 0.71751(16) 0.73885(17) 0.0507(5) Uani d . 1 A .
    N N2A 0.7055(4) 0.6508(4) 0.1419(3) 0.0667(12) Uani d PD 0.653(7) A 1
    C C21A 0.6481(6) 0.5815(5) 0.0733(4) 0.0907(19) Uani d PD 0.653(7) A 1
    H H21A 0.6120 0.6300 0.0144 0.109 Uiso calc PR 0.653(7) A 1
    H H21B 0.5865 0.5474 0.1147 0.109 Uiso calc PR 0.653(7) A 1
    C C22A 0.7368(7) 0.4881(7) 0.0290(6) 0.121(3) Uani d PD 0.653(7) A 1
    H H22A 0.6985 0.4446 -0.0173 0.181 Uiso calc PR 0.653(7) A 1
    H H22B 0.7701 0.4383 0.0872 0.181 Uiso calc PR 0.653(7) A 1
    H H22C 0.7982 0.5218 -0.0112 0.181 Uiso calc PR 0.653(7) A 1
    C C23A 0.7631(5) 0.7444(5) 0.0886(5) 0.0845(18) Uani d PD 0.653(7) A 1
    H H23A 0.7451 0.8113 0.1302 0.101 Uiso calc PR 0.653(7) A 1
    H H23B 0.7306 0.7641 0.0183 0.101 Uiso calc PR 0.653(7) A 1
    C C24A 0.8941(6) 0.7159(9) 0.0753(6) 0.119(3) Uani d PD 0.653(7) A 1
    H H24A 0.9263 0.7806 0.0405 0.179 Uiso calc PR 0.653(7) A 1
    H H24B 0.9128 0.6512 0.0322 0.179 Uiso calc PR 0.653(7) A 1
    H H24C 0.9273 0.6976 0.1446 0.179 Uiso calc PR 0.653(7) A 1
    N N2B 0.7578(9) 0.6057(7) 0.1399(5) 0.067(2) Uani d PD 0.347(7) A 2
    C C21B 0.7208(8) 0.5243(11) 0.0689(8) 0.070(3) Uani d PD 0.347(7) A 2
    H H21C 0.7341 0.4489 0.1063 0.084 Uiso calc PR 0.347(7) A 2
    H H21D 0.7742 0.5225 0.0062 0.084 Uiso calc PR 0.347(7) A 2
    C C22B 0.5970(7) 0.5395(8) 0.0285(7) 0.083(3) Uani d PD 0.347(7) A 2
    H H22D 0.5889 0.4783 -0.0160 0.124 Uiso calc PR 0.347(7) A 2
    H H22E 0.5821 0.6116 -0.0127 0.124 Uiso calc PR 0.347(7) A 2
    H H22F 0.5415 0.5383 0.0885 0.124 Uiso calc PR 0.347(7) A 2
    C C23B 0.8235(11) 0.6926(10) 0.0826(10) 0.097(4) Uani d PD 0.347(7) A 2
    H H23C 0.8078 0.7636 0.1186 0.116 Uiso calc PR 0.347(7) A 2
    H H23D 0.7968 0.7078 0.0097 0.116 Uiso calc PR 0.347(7) A 2
    C C24B 0.9536(10) 0.6518(13) 0.0797(12) 0.119(3) Uani d PD 0.347(7) A 2
    H H24D 0.9947 0.7101 0.0439 0.179 Uiso calc PR 0.347(7) A 2
    H H24E 0.9695 0.5832 0.0416 0.179 Uiso calc PR 0.347(7) A 2
    H H24F 0.9798 0.6360 0.1518 0.179 Uiso calc PR 0.347(7) A 2
    C C25 0.5100(3) 0.0666(2) 0.6627(3) 0.0976(9) Uani d D 1 . .
    H H25A 0.4601 0.1105 0.6096 0.117 Uiso calc R 1 . .
    H H25B 0.4642 0.0128 0.7018 0.117 Uiso calc R 1 . .
    C C26 0.6126(3) 0.0012(2) 0.6064(2) 0.1088(10) Uani d D 1 . .
    H H26A 0.5863 -0.0588 0.5697 0.163 Uiso calc R 1 . .
    H H26B 0.6693 -0.0318 0.6579 0.163 Uiso calc R 1 . .
    H H26C 0.6482 0.0519 0.5552 0.163 Uiso calc R 1 . .
    C C27 0.5405(3) 0.1044(3) 0.8530(2) 0.1106(11) Uani d DU 1 . .
    H H27A 0.5321 0.1708 0.8956 0.133 Uiso calc PR 0.735(5) B 3
    H H27B 0.4704 0.0674 0.8674 0.133 Uiso calc PR 0.735(5) B 3
    H H27C 0.5688 0.0229 0.8592 0.133 Uiso calc PR 0.265(5) B 4
    H H27D 0.5939 0.1429 0.8907 0.133 Uiso calc PR 0.265(5) B 4
    C C28A 0.6391(4) 0.0270(3) 0.8895(4) 0.1142(17) Uani d PDU 0.735(5) B 3
    H H28A 0.6298 0.0102 0.9656 0.171 Uiso calc PR 0.735(5) B 3
    H H28B 0.7098 0.0612 0.8741 0.171 Uiso calc PR 0.735(5) B 3
    H H28C 0.6443 -0.0427 0.8533 0.171 Uiso calc PR 0.735(5) B 3
    C C28B 0.4273(9) 0.1232(10) 0.9041(10) 0.122(4) Uani d PDU 0.265(5) B 4
    H H28D 0.4288 0.0834 0.9740 0.183 Uiso calc PR 0.265(5) B 4
    H H28E 0.3713 0.0951 0.8616 0.183 Uiso calc PR 0.265(5) B 4
    H H28F 0.4050 0.2038 0.9113 0.183 Uiso calc PR 0.265(5) B 4
    C C29 0.11073(17) 0.97922(17) 0.78864(17) 0.0535(5) Uani d . 1 . .
    C C30 0.11491(18) 0.92607(19) 0.89144(17) 0.0615(6) Uani d . 1 . .
    H H30 0.0550 0.9460 0.9423 0.074 Uiso calc R 1 . .
    C C31 0.20825(19) 0.84344(19) 0.91795(17) 0.0594(6) Uani d . 1 . .
    C C32 0.29921(17) 0.81247(17) 0.84399(17) 0.0535(5) Uani d . 1 . .
    C C33 0.29226(16) 0.86332(17) 0.73917(16) 0.0507(5) Uani d . 1 . .
    C C34 0.19940(16) 0.94763(17) 0.71342(16) 0.0533(5) Uani d . 1 . .
    H H34 0.1967 0.9834 0.6445 0.064 Uiso calc R 1 . .
    C C35 0.00929(19) 1.0669(2) 0.76249(19) 0.0658(6) Uani d . 1 . .
    C C36 -0.0881(2) 1.1878(3) 0.6247(2) 0.1044(10) Uani d . 1 . .
    H H36A -0.1612 1.1623 0.6524 0.125 Uiso calc R 1 . .
    H H36B -0.0840 1.2626 0.6506 0.125 Uiso calc R 1 . .
    C C37 -0.0845(3) 1.1951(3) 0.5094(3) 0.1308(13) Uani d . 1 . .
    H H37A -0.1495 1.2489 0.4839 0.196 Uiso calc R 1 . .
    H H37B -0.0898 1.1210 0.4844 0.196 Uiso calc R 1 . .
    H H37C -0.0119 1.2202 0.4826 0.196 Uiso calc R 1 . .
loop_
    _atom_site_aniso_label
    _atom_site_aniso_U_11
    _atom_site_aniso_U_22
    _atom_site_aniso_U_33
    _atom_site_aniso_U_12
    _atom_site_aniso_U_13
    _atom_site_aniso_U_23
    O1 0.0572(8) 0.0526(8) 0.0461(8) -0.0103(6) -0.0067(6) -0.0016(6)
    O2 0.0483(8) 0.0812(11) 0.0693(10) 0.0075(7) -0.0122(7) -0.0277(8)
    O3 0.0586(9) 0.0995(12) 0.0594(10) 0.0023(8) 0.0045(7) -0.0285(9)
    O4 0.0873(11) 0.1121(14) 0.0514(10) 0.0240(10) 0.0129(8) 0.0185(9)
    O5 0.0579(9) 0.0789(11) 0.0819(12) 0.0115(8) 0.0084(8) 0.0248(9)
    O6 0.0639(9) 0.0755(10) 0.0580(9) 0.0156(8) 0.0159(7) 0.0057(8)
    O7 0.0816(12) 0.1408(17) 0.0679(12) 0.0465(11) 0.0147(10) -0.0040(11)
    O8 0.0677(10) 0.0974(12) 0.0635(10) 0.0285(9) 0.0027(8) 0.0085(9)
    N1 0.1076(16) 0.0714(13) 0.0693(14) -0.0378(12) -0.0053(12) 0.0142(11)
    C1 0.0624(13) 0.0581(14) 0.0593(14) -0.0089(11) 0.0006(11) 0.0053(11)
    C2 0.0745(14) 0.0618(14) 0.0446(13) -0.0062(11) -0.0027(11) 0.0065(11)
    C3 0.0637(13) 0.0564(13) 0.0442(12) -0.0016(10) -0.0041(10) -0.0028(10)
    C4 0.0453(10) 0.0487(11) 0.0422(11) 0.0017(9) -0.0034(9) -0.0007(9)
    C5 0.0455(10) 0.0500(12) 0.0407(11) 0.0009(9) -0.0009(8) 0.0000(9)
    C6 0.0595(12) 0.0565(13) 0.0514(13) -0.0103(10) -0.0053(10) -0.0006(10)
    C7 0.0456(11) 0.0470(11) 0.0462(12) -0.0011(9) -0.0038(9) -0.0017(9)
    C8 0.0634(13) 0.0644(14) 0.0414(12) -0.0134(11) -0.0086(10) -0.0015(10)
    C9 0.0893(17) 0.0864(17) 0.0431(13) -0.0308(14) -0.0096(12) 0.0078(12)
    C10 0.0964(18) 0.0740(16) 0.0514(14) -0.0331(14) -0.0072(13) 0.0085(12)
    C11 0.0689(14) 0.0618(14) 0.0512(13) -0.0166(11) -0.0084(11) -0.0010(11)
    C12 0.0472(10) 0.0467(11) 0.0435(11) -0.0035(9) -0.0044(9) -0.0046(9)
    C13 0.0432(10) 0.0481(11) 0.0386(10) 0.0042(8) -0.0018(8) -0.0055(9)
    C14 0.0451(11) 0.0527(12) 0.0423(11) -0.0038(9) -0.0050(9) 0.0002(9)
    C15 0.0498(12) 0.0821(16) 0.0573(14) 0.0034(11) -0.0027(10) -0.0132(12)
    C16 0.0457(12) 0.111(2) 0.0716(17) -0.0057(13) -0.0079(12) -0.0113(16)
    C17 0.0582(14) 0.103(2) 0.0649(15) -0.0214(13) -0.0135(12) -0.0110(15)
    C18 0.0638(14) 0.0689(14) 0.0523(13) -0.0112(11) -0.0035(11) -0.0126(11)
    C19 0.0480(11) 0.0495(11) 0.0393(10) -0.0065(9) -0.0025(9) -0.0030(9)
    C20 0.0513(12) 0.0477(12) 0.0514(12) -0.0010(9) 0.0001(10) -0.0042(10)
    N2A 0.087(3) 0.074(3) 0.0399(19) -0.015(2) -0.0150(19) 0.0078(18)
    C21A 0.116(5) 0.106(4) 0.050(3) -0.020(4) -0.006(3) 0.008(3)
    C22A 0.168(6) 0.107(6) 0.094(6) -0.040(4) 0.016(5) -0.021(4)
    C23A 0.114(4) 0.085(4) 0.056(3) -0.028(3) -0.007(3) 0.016(3)
    C24A 0.120(7) 0.146(9) 0.101(3) -0.052(5) 0.003(5) -0.004(5)
    N2B 0.090(6) 0.066(5) 0.046(4) -0.022(4) -0.014(4) 0.015(4)
    C21B 0.085(7) 0.087(10) 0.043(6) -0.032(6) 0.006(5) -0.014(5)
    C22B 0.101(6) 0.084(6) 0.066(5) -0.021(5) -0.039(5) 0.008(4)
    C23B 0.158(16) 0.084(8) 0.053(5) -0.037(9) -0.018(9) 0.012(6)
    C24B 0.120(7) 0.146(9) 0.101(3) -0.052(5) 0.003(5) -0.004(5)
    C25 0.124(2) 0.0791(19) 0.098(2) -0.0515(19) -0.0053(19) 0.0119(17)
    C26 0.159(3) 0.077(2) 0.092(2) -0.027(2) -0.011(2) 0.0052(17)
    C27 0.143(3) 0.094(2) 0.099(2) -0.049(2) -0.018(2) 0.0329(18)
    C28A 0.146(4) 0.089(3) 0.110(3) -0.024(3) -0.024(3) 0.005(2)
    C28B 0.161(8) 0.109(7) 0.098(7) -0.044(7) 0.026(6) 0.013(6)
    C29 0.0500(11) 0.0600(13) 0.0489(12) 0.0002(10) 0.0000(9) -0.0086(10)
    C30 0.0558(12) 0.0769(15) 0.0477(12) 0.0038(11) 0.0059(10) -0.0054(11)
    C31 0.0634(13) 0.0677(14) 0.0435(12) -0.0005(11) 0.0020(10) 0.0022(11)
    C32 0.0482(11) 0.0532(12) 0.0563(13) -0.0010(9) 0.0014(10) 0.0023(10)
    C33 0.0462(11) 0.0538(12) 0.0503(12) -0.0046(9) 0.0071(9) -0.0020(10)
    C34 0.0518(11) 0.0583(13) 0.0468(12) 0.0007(10) 0.0009(9) -0.0010(10)
    C35 0.0577(13) 0.0800(16) 0.0551(14) 0.0073(12) 0.0006(11) -0.0075(12)
    C36 0.0872(19) 0.120(2) 0.088(2) 0.0448(17) -0.0106(16) 0.0104(18)
    C37 0.108(2) 0.176(3) 0.091(2) 0.039(2) -0.019(2) 0.011(2)
_geom_special_details
;
All e.s.d.'s (except the e.s.d. in the dihedral angle between two l.s. planes)
are estimated using the full covariance matrix. The cell e.s.d.'s are taken
into account individually in the estimation of e.s.d.'s in distances, angles
and torsion angles; correlations between e.s.d.'s in cell parameters are only
used when they are defined by crystal symmetry. An approximate (isotropic)
treatment of cell e.s.d.'s is used for estimating e.s.d.'s involving l.s.
planes.
;
loop_
    _geom_bond_atom_site_label_1
    _geom_bond_atom_site_label_2
    _geom_bond_site_symmetry_2
    _geom_bond_distance
    _geom_bond_publ_flag
    O1 C7 . 1.364(2) ?
    O1 C5 . 1.371(2) ?
    O2 C20 . 1.241(2) ?
    O3 C20 . 1.255(2) ?
    O4 C31 . 1.371(2) ?
    O4 H4O . 0.8200 ?
    O5 C32 . 1.352(2) ?
    O5 H5O . 0.8200 ?
    O6 C33 . 1.354(2) ?
    O6 H6O . 0.8200 ?
    O7 C35 . 1.204(2) ?
    O8 C35 . 1.315(3) ?
    O8 C36 . 1.455(3) ?
    N1 C1 . 1.350(3) ?
    N1 C25 . 1.470(3) ?
    N1 C27 . 1.479(3) ?
    C1 C6 . 1.409(3) ?
    C1 C2 . 1.419(3) ?
    C2 C3 . 1.351(3) ?
    C2 H2 . 0.9300 ?
    C3 C4 . 1.420(3) ?
    C3 H3 . 0.9300 ?
    C4 C13 . 1.394(3) ?
    C4 C5 . 1.405(3) ?
    C5 C6 . 1.366(3) ?
    C6 H6 . 0.9300 ?
    C7 C8 . 1.376(3) ?
    C7 C12 . 1.405(3) ?
    C8 C9 . 1.401(3) ?
    C8 H8 . 0.9300 ?
    C9 N2A . 1.379(4) ?
    C9 N2B . 1.423(6) ?
    C9 C10 . 1.424(3) ?
    C10 C11 . 1.350(3) ?
    C10 H10 . 0.9300 ?
    C11 C12 . 1.413(3) ?
    C11 H11 . 0.9300 ?
    C12 C13 . 1.406(3) ?
    C13 C14 . 1.502(3) ?
    C14 C15 . 1.386(3) ?
    C14 C19 . 1.393(3) ?
    C15 C16 . 1.376(3) ?
    C15 H15 . 0.9300 ?
    C16 C17 . 1.377(3) ?
    C16 H16 . 0.9300 ?
    C17 C18 . 1.382(3) ?
    C17 H17 . 0.9300 ?
    C18 C19 . 1.388(3) ?
    C18 H18 . 0.9300 ?
    C19 C20 . 1.506(3) ?
    N2A C21A . 1.465(5) ?
    N2A C23A . 1.467(5) ?
    C21A C22A . 1.509(6) ?
    C21A H21A . 0.9700 ?
    C21A H21B . 0.9700 ?
    C22A H22A . 0.9600 ?
    C22A H22B . 0.9600 ?
    C22A H22C . 0.9600 ?
    C23A C24A . 1.498(6) ?
    C23A H23A . 0.9700 ?
    C23A H23B . 0.9700 ?
    C24A H24A . 0.9600 ?
    C24A H24B . 0.9600 ?
    C24A H24C . 0.9600 ?
    N2B C21B . 1.471(7) ?
    N2B C23B . 1.478(7) ?
    C21B C22B . 1.513(8) ?
    C21B H21C . 0.9700 ?
    C21B H21D . 0.9700 ?
    C22B H22D . 0.9600 ?
    C22B H22E . 0.9600 ?
    C22B H22F . 0.9600 ?
    C23B C24B . 1.503(9) ?
    C23B H23C . 0.9700 ?
    C23B H23D . 0.9700 ?
    C24B H24D . 0.9600 ?
    C24B H24E . 0.9600 ?
    C24B H24F . 0.9600 ?
    C25 C26 . 1.490(4) ?
    C25 H25A . 0.9700 ?
    C25 H25B . 0.9700 ?
    C26 H26A . 0.9600 ?
    C26 H26B . 0.9600 ?
    C26 H26C . 0.9600 ?
    C27 C28B . 1.415(8) ?
    C27 C28A . 1.422(4) ?
    C27 H27A . 0.9700 ?
    C27 H27B . 0.9700 ?
    C27 H27C . 0.9700 ?
    C27 H27D . 0.9700 ?
    C28A H28A . 0.9600 ?
    C28A H28B . 0.9600 ?
    C28A H28C . 0.9600 ?
    C28B H28D . 0.9600 ?
    C28B H28E . 0.9600 ?
    C28B H28F . 0.9600 ?
    C29 C34 . 1.381(3) ?
    C29 C30 . 1.386(3) ?
    C29 C35 . 1.477(3) ?
    C30 C31 . 1.380(3) ?
    C30 H30 . 0.9300 ?
    C31 C32 . 1.387(3) ?
    C32 C33 . 1.400(3) ?
    C33 C34 . 1.385(3) ?
    C34 H34 . 0.9300 ?
    C36 C37 . 1.435(4) ?
    C36 H36A . 0.9700 ?
    C36 H36B . 0.9700 ?
    C37 H37A . 0.9600 ?
    C37 H37B . 0.9600 ?
    C37 H37C . 0.9600 ?
loop_
    _geom_contact_atom_site_label_1
    _geom_contact_atom_site_label_2
    _geom_contact_distance
    _geom_contact_site_symmetry_1
    _geom_contact_site_symmetry_2
    _geom_contact_publ_flag
    O2 O6 2.5991(18) . . ?
    O3 O5 2.579(2) . . ?
    O4 O7 2.811(2) . 2_577 ?
    O5 O3 2.579(2) . . ?
    O6 O2 2.5991(18) . . ?
    O7 O4 2.811(2) . 2_577 ?
    N2A C28B 2.914(11) . 2_666 ?
    C22B C22B 2.676(12) . 2_665 ?
    C23A C28B 2.504(11) . 2_666 ?
    C28B N2A 2.914(11) . 2_666 ?
    C28B C23A 2.504(11) . 2_666 ?
loop_
    _geom_angle_atom_site_label_1
    _geom_angle_atom_site_label_2
    _geom_angle_atom_site_label_3
    _geom_angle_site_symmetry_1
    _geom_angle_site_symmetry_3
    _geom_angle
    _geom_angle_publ_flag
    C7 O1 C5 . . 120.40(16) ?
    C31 O4 H4O . . 109.5 ?
    C32 O5 H5O . . 109.5 ?
    C33 O6 H6O . . 109.5 ?
    C35 O8 C36 . . 117.74(19) ?
    C1 N1 C25 . . 121.1(2) ?
    C1 N1 C27 . . 122.9(2) ?
    C25 N1 C27 . . 115.9(2) ?
    N1 C1 C6 . . 121.6(2) ?
    N1 C1 C2 . . 120.8(2) ?
    C6 C1 C2 . . 117.6(2) ?
    C3 C2 C1 . . 121.5(2) ?
    C3 C2 H2 . . 119.2 ?
    C1 C2 H2 . . 119.2 ?
    C2 C3 C4 . . 121.9(2) ?
    C2 C3 H3 . . 119.0 ?
    C4 C3 H3 . . 119.0 ?
    C13 C4 C5 . . 120.04(17) ?
    C13 C4 C3 . . 124.57(19) ?
    C5 C4 C3 . . 115.39(18) ?
    C6 C5 O1 . . 115.64(18) ?
    C6 C5 C4 . . 123.93(18) ?
    O1 C5 C4 . . 120.37(17) ?
    C5 C6 C1 . . 119.5(2) ?
    C5 C6 H6 . . 120.3 ?
    C1 C6 H6 . . 120.3 ?
    O1 C7 C8 . . 115.50(18) ?
    O1 C7 C12 . . 120.75(17) ?
    C8 C7 C12 . . 123.68(19) ?
    C7 C8 C9 . . 119.1(2) ?
    C7 C8 H8 . . 120.4 ?
    C9 C8 H8 . . 120.4 ?
    N2A C9 C8 . . 123.0(3) ?
    C8 C9 N2B . . 116.2(3) ?
    N2A C9 C10 . . 118.2(3) ?
    C8 C9 C10 . . 118.1(2) ?
    N2B C9 C10 . . 120.7(4) ?
    C11 C10 C9 . . 121.2(2) ?
    C11 C10 H10 . . 119.4 ?
    C9 C10 H10 . . 119.4 ?
    C10 C11 C12 . . 122.0(2) ?
    C10 C11 H11 . . 119.0 ?
    C12 C11 H11 . . 119.0 ?
    C7 C12 C13 . . 119.51(18) ?
    C7 C12 C11 . . 115.67(18) ?
    C13 C12 C11 . . 124.82(19) ?
    C4 C13 C12 . . 118.90(18) ?
    C4 C13 C14 . . 120.76(16) ?
    C12 C13 C14 . . 119.77(17) ?
    C15 C14 C19 . . 119.29(19) ?
    C15 C14 C13 . . 116.78(18) ?
    C19 C14 C13 . . 123.91(16) ?
    C16 C15 C14 . . 121.2(2) ?
    C16 C15 H15 . . 119.4 ?
    C14 C15 H15 . . 119.4 ?
    C15 C16 C17 . . 119.9(2) ?
    C15 C16 H16 . . 120.1 ?
    C17 C16 H16 . . 120.1 ?
    C16 C17 C18 . . 119.3(2) ?
    C16 C17 H17 . . 120.3 ?
    C18 C17 H17 . . 120.3 ?
    C17 C18 C19 . . 121.4(2) ?
    C17 C18 H18 . . 119.3 ?
    C19 C18 H18 . . 119.3 ?
    C18 C19 C14 . . 118.84(18) ?
    C18 C19 C20 . . 119.97(18) ?
    C14 C19 C20 . . 121.18(18) ?
    O2 C20 O3 . . 124.83(19) ?
    O2 C20 C19 . . 118.03(18) ?
    O3 C20 C19 . . 117.13(19) ?
    C9 N2A C21A . . 119.5(4) ?
    C9 N2A C23A . . 122.6(4) ?
    C21A N2A C23A . . 117.2(4) ?
    N2A C21A C22A . . 110.3(7) ?
    N2A C21A H21A . . 109.6 ?
    C22A C21A H21A . . 109.6 ?
    N2A C21A H21B . . 109.6 ?
    C22A C21A H21B . . 109.6 ?
    H21A C21A H21B . . 108.1 ?
    C21A C22A H22A . . 109.5 ?
    C21A C22A H22B . . 109.5 ?
    H22A C22A H22B . . 109.5 ?
    C21A C22A H22C . . 109.5 ?
    H22A C22A H22C . . 109.5 ?
    H22B C22A H22C . . 109.5 ?
    N2A C23A C24A . . 113.7(5) ?
    N2A C23A H23A . . 108.8 ?
    C24A C23A H23A . . 108.8 ?
    N2A C23A H23B . . 108.8 ?
    C24A C23A H23B . . 108.8 ?
    H23A C23A H23B . . 107.7 ?
    C23A C24A H24A . . 109.5 ?
    C23A C24A H24B . . 109.5 ?
    H24A C24A H24B . . 109.5 ?
    C23A C24A H24C . . 109.5 ?
    H24A C24A H24C . . 109.5 ?
    H24B C24A H24C . . 109.5 ?
    C9 N2B C21B . . 124.8(7) ?
    C9 N2B C23B . . 120.8(7) ?
    C21B N2B C23B . . 113.6(8) ?
    N2B C21B C22B . . 121.2(12) ?
    N2B C21B H21C . . 107.0 ?
    C22B C21B H21C . . 107.0 ?
    N2B C21B H21D . . 107.0 ?
    C22B C21B H21D . . 107.0 ?
    H21C C21B H21D . . 106.8 ?
    C21B C22B H22D . . 109.5 ?
    C21B C22B H22E . . 109.5 ?
    H22D C22B H22E . . 109.5 ?
    C21B C22B H22F . . 109.5 ?
    H22D C22B H22F . . 109.5 ?
    H22E C22B H22F . . 109.5 ?
    N2B C23B C24B . . 110.8(8) ?
    N2B C23B H23C . . 109.5 ?
    C24B C23B H23C . . 109.5 ?
    N2B C23B H23D . . 109.5 ?
    C24B C23B H23D . . 109.5 ?
    H23C C23B H23D . . 108.1 ?
    C23B C24B H24D . . 109.5 ?
    C23B C24B H24E . . 109.5 ?
    H24D C24B H24E . . 109.5 ?
    C23B C24B H24F . . 109.5 ?
    H24D C24B H24F . . 109.5 ?
    H24E C24B H24F . . 109.5 ?
    N1 C25 C26 . . 113.4(2) ?
    N1 C25 H25A . . 108.9 ?
    C26 C25 H25A . . 108.9 ?
    N1 C25 H25B . . 108.9 ?
    C26 C25 H25B . . 108.9 ?
    H25A C25 H25B . . 107.7 ?
    C25 C26 H26A . . 109.5 ?
    C25 C26 H26B . . 109.5 ?
    H26A C26 H26B . . 109.5 ?
    C25 C26 H26C . . 109.5 ?
    H26A C26 H26C . . 109.5 ?
    H26B C26 H26C . . 109.5 ?
    C28B C27 C28A . . 127.0(6) ?
    C28B C27 N1 . . 114.1(6) ?
    C28A C27 N1 . . 116.6(3) ?
    C28B C27 H27A . . 68.6 ?
    C28A C27 H27A . . 108.1 ?
    N1 C27 H27A . . 108.1 ?
    C28A C27 H27B . . 108.1 ?
    N1 C27 H27B . . 108.1 ?
    H27A C27 H27B . . 107.3 ?
    C28B C27 H27C . . 108.7 ?
    N1 C27 H27C . . 108.7 ?
    H27A C27 H27C . . 140.0 ?
    H27B C27 H27C . . 74.9 ?
    C28B C27 H27D . . 108.7 ?
    C28A C27 H27D . . 68.4 ?
    N1 C27 H27D . . 108.7 ?
    H27B C27 H27D . . 139.7 ?
    H27C C27 H27D . . 107.6 ?
    C27 C28A H28A . . 109.5 ?
    C27 C28A H28B . . 109.5 ?
    H28A C28A H28B . . 109.5 ?
    C27 C28A H28C . . 109.5 ?
    H28A C28A H28C . . 109.5 ?
    H28B C28A H28C . . 109.5 ?
    C27 C28B H28D . . 109.5 ?
    C27 C28B H28E . . 109.5 ?
    H28D C28B H28E . . 109.5 ?
    C27 C28B H28F . . 109.5 ?
    H28D C28B H28F . . 109.5 ?
    H28E C28B H28F . . 109.5 ?
    C34 C29 C30 . . 119.53(19) ?
    C34 C29 C35 . . 122.0(2) ?
    C30 C29 C35 . . 118.48(19) ?
    C31 C30 C29 . . 119.74(19) ?
    C31 C30 H30 . . 120.1 ?
    C29 C30 H30 . . 120.1 ?
    O4 C31 C30 . . 122.02(19) ?
    O4 C31 C32 . . 116.56(19) ?
    C30 C31 C32 . . 121.4(2) ?
    O5 C32 C31 . . 118.64(19) ?
    O5 C32 C33 . . 122.70(18) ?
    C31 C32 C33 . . 118.55(18) ?
    O6 C33 C34 . . 116.86(18) ?
    O6 C33 C32 . . 123.40(18) ?
    C34 C33 C32 . . 119.75(18) ?
    C29 C34 C33 . . 120.9(2) ?
    C29 C34 H34 . . 119.5 ?
    C33 C34 H34 . . 119.5 ?
    O7 C35 O8 . . 122.1(2) ?
    O7 C35 C29 . . 124.9(2) ?
    O8 C35 C29 . . 112.99(19) ?
    C37 C36 O8 . . 108.5(2) ?
    C37 C36 H36A . . 110.0 ?
    O8 C36 H36A . . 110.0 ?
    C37 C36 H36B . . 110.0 ?
    O8 C36 H36B . . 110.0 ?
    H36A C36 H36B . . 108.4 ?
    C36 C37 H37A . . 109.5 ?
    C36 C37 H37B . . 109.5 ?
    H37A C37 H37B . . 109.5 ?
    C36 C37 H37C . . 109.5 ?
    H37A C37 H37C . . 109.5 ?
    H37B C37 H37C . . 109.5 ?
loop_
    _geom_hbond_atom_site_label_D
    _geom_hbond_atom_site_label_H
    _geom_hbond_atom_site_label_A
    _geom_hbond_site_symmetry_D
    _geom_hbond_site_symmetry_H
    _geom_hbond_site_symmetry_A
    _geom_hbond_distance_DH
    _geom_hbond_distance_HA
    _geom_hbond_distance_DA
    _geom_hbond_angle_DHA
    _geom_hbond_publ_flag
    O4 H4O O7 . . 2_577 0.820 2.000 2.811(2) 168.4 yes
    O5 H5O O2 . . . 0.820 2.789 3.257(2) 118.1 yes
    O5 H5O O3 . . . 0.820 1.780 2.579(2) 164.3 yes
    O6 H6O O2 . . . 0.820 1.860 2.5991(18) 148.4 yes
    O6 H6O O3 . . . 0.820 2.780 3.3842(19) 132.1 yes
    O6 H6O O5 . . . 0.820 2.4700 2.8758(19) 111.7 yes
