# Supplementary material for: A redetermination of 2-(6-diethyl­amino-3-diethyl­iminio-3H-xanthen-9-yl)benzoate–ethyl gallate (1/1) at room temperature
Source: Acta Crystallogr Sect E Struct Rep Online. 2009 Mar 6;65(Pt 4):o701–2. doi: 10.1107/S160053680900751X (PMC2968829; doi:10.1107/S160053680900751X)
Supplement: Supplementary file 2 [file e-65-0o701-Isup2.hkl]

# 
# h,k,l, Fc-squared, Fo-squared, sigma(Fo-squared) and status flag 
# 
data_I
_shelx_title '  leuco03RT' 
_shelx_refln_list_code          4 
_shelx_F_calc_maximum      149.85 
_exptl_crystal_F_000       680.00 
_reflns_d_resolution_high  0.8301 
 
loop_ 
 _symmetry_equiv_pos_as_xyz 
 'x, y, z' 
 '-x, -y, -z' 
 
_cell_length_a    11.4721 
_cell_length_b    11.8036 
_cell_length_c    12.4816 
_cell_angle_alpha  85.805 
_cell_angle_beta   87.202 
_cell_angle_gamma  81.973 
 
_shelx_F_squared_multiplier     1.000 
 
loop_ 
 _refln_index_h 
 _refln_index_k 
 _refln_index_l 
 _refln_F_squared_calc 
 _refln_F_squared_meas 
 _refln_F_squared_sigma 
 _refln_observed_status 
   1   0   0     2872.85     2652.09     61.97 o 
   2   0   0     1307.19     1299.17     33.96 o 
   3   0   0     7029.25     6859.08    154.12 o 
   4   0   0      257.90      201.81      3.85 o 
   5   0   0     1605.90     1398.39     30.96 o 
   6   0   0      430.31      380.19      6.41 o 
   7   0   0       58.27       57.70      2.53 o 
   8   0   0       43.85       47.49      3.53 o 
   9   0   0        3.78        6.01      4.02 o 
  10   0   0      170.59      188.42      6.90 o 
  11   0   0       12.57       13.80      4.39 o 
  12   0   0        5.23        6.70      3.86 o 
  13   0   0        4.85        8.07      3.20 o 
 -13   1   0        4.05        6.27      3.13 o 
 -12   1   0        5.25        5.63      3.83 o 
 -11   1   0       35.65       36.49      4.53 o 
 -10   1   0      220.84      256.46     27.24 o 
  -9   1   0      210.69      206.87     16.72 o 
  -8   1   0      174.23      165.51     13.09 o 
  -7   1   0        7.94        7.60      1.47 o 
  -6   1   0        0.59        0.95      0.91 o 
  -5   1   0      458.39      450.07     15.50 o 
  -4   1   0      247.36      264.00     10.28 o 
  -3   1   0    13489.22    13460.50    535.01 o 
  -2   1   0    18369.07    15798.60    338.96 o 
  -1   1   0      429.52      471.87      8.23 o 
   0   1   0     1125.58      971.30     23.32 o 
   1   1   0     1361.98     1234.92     35.84 o 
   2   1   0     2648.41     2417.85     49.43 o 
   4   1   0       16.50       17.12      0.77 o 
   5   1   0      258.55      271.60      5.82 o 
   6   1   0        3.04        4.48      1.15 o 
   7   1   0       11.80       11.20      1.31 o 
   8   1   0       40.44       35.35      1.94 o 
   9   1   0        3.17        3.30      3.79 o 
  10   1   0        1.69        3.26      4.98 o 
  11   1   0       91.33       98.84      4.55 o 
  12   1   0       37.42       34.05      3.93 o 
  13   1   0        9.72        9.69      3.19 o 
 -13   2   0        2.79        5.18      2.81 o 
 -12   2   0        1.20        1.55      3.76 o 
 -11   2   0       36.98       30.69      4.54 o 
 -10   2   0       18.82       26.93      5.53 o 
  -9   2   0      203.68      207.33     16.56 o 
  -8   2   0       74.53       73.82      3.11 o 
  -7   2   0        4.93        4.94      1.82 o 
  -6   2   0     1328.84     1204.57     48.56 o 
  -5   2   0     7199.44     7039.34    266.99 o 
  -4   2   0      429.86      383.70     15.65 o 
  -3   2   0     2321.30     2560.15    133.37 o 
  -2   2   0     3718.40     3881.43     97.43 o 
  -1   2   0    10849.22     9122.85    208.56 o 
   0   2   0      927.56      776.40     24.07 o 
   1   2   0    17879.98    16047.49    429.93 o 
   2   2   0     1836.55     1637.39     48.83 o 
   3   2   0      370.66      308.70     11.45 o 
   4   2   0      145.41      141.47      5.58 o 
   5   2   0       27.30       28.01      1.88 o 
   6   2   0      292.50      293.35     10.11 o 
   7   2   0        0.21       -0.17      1.84 o 
   8   2   0       95.69       93.72      2.73 o 
   9   2   0       11.99        8.12      3.40 o 
  10   2   0        4.98        8.85      4.13 o 
  11   2   0       26.53       25.82      4.24 o 
  12   2   0       15.70       12.06      4.49 o 
  13   2   0       54.64       57.61      3.28 o 
 -12   3   0        4.59        5.69      3.40 o 
 -11   3   0       10.40       18.68      4.30 o 
 -10   3   0       23.49        5.36     10.63 o 
  -9   3   0        1.79       -0.60      3.14 o 
  -8   3   0      321.86      339.15      9.05 o 
  -7   3   0        0.01        1.86      2.70 o 
  -6   3   0       11.85       12.14      1.68 o 
  -5   3   0     2127.67     2091.56     86.03 o 
  -4   3   0       99.46      112.57      4.41 o 
  -3   3   0     1140.63     1158.48     39.89 o 
  -2   3   0       18.96       18.60      0.69 o 
  -1   3   0      278.67      287.39      7.49 o 
   0   3   0       49.05       57.14      2.31 o 
   1   3   0      585.82      703.16     28.93 o 
   2   3   0      233.92      275.09     11.72 o 
   3   3   0      127.65      143.22      6.62 o 
   4   3   0      196.30      213.55      6.94 o 
   5   3   0      186.70      172.60      7.60 o 
   6   3   0       36.86       36.88      1.21 o 
   7   3   0        5.13        5.73      1.56 o 
   8   3   0       14.55       18.96      2.69 o 
   9   3   0       65.42       63.31     10.35 o 
  10   3   0        0.33        2.41      3.19 o 
  11   3   0       10.18       10.97      4.01 o 
  12   3   0       21.00       20.03      3.87 o 
  13   3   0        5.30        4.45      3.01 o 
 -12   4   0        0.56        4.25      3.07 o 
 -11   4   0       16.14       13.20      3.81 o 
 -10   4   0       42.42       42.65      4.55 o 
  -9   4   0        1.97        2.83      3.20 o 
  -8   4   0       20.87       23.10      3.28 o 
  -7   4   0       55.10       54.13      3.09 o 
  -6   4   0       25.86       28.60      2.24 o 
  -5   4   0      161.86      165.43      7.35 o 
  -4   4   0     1086.98     1202.25     61.21 o 
  -3   4   0      235.45      259.60      9.75 o 
  -2   4   0      392.92      362.27     21.30 o 
  -1   4   0       39.72       35.89      1.42 o 
   0   4   0      148.42      134.86      5.06 o 
   1   4   0     3215.98     3260.25    155.15 o 
   2   4   0       41.60       43.77      2.49 o 
   3   4   0       13.89       14.64      0.72 o 
   4   4   0     1353.11     1403.93     59.63 o 
   5   4   0        9.25        8.46      1.04 o 
   6   4   0      453.17      475.81     25.29 o 
   7   4   0       47.75       45.07      2.62 o 
   8   4   0        2.17        2.28      2.92 o 
   9   4   0        3.88        4.54      3.95 o 
  10   4   0      142.38      142.29      5.03 o 
  11   4   0      105.98       98.65      5.40 o 
  12   4   0      115.66      123.34      5.06 o 
  13   4   0        5.30        6.99      3.67 o 
 -12   5   0        2.57        5.86      2.65 o 
 -11   5   0        3.56        4.15      3.88 o 
 -10   5   0        6.09        5.03      2.88 o 
  -9   5   0        0.25        1.02      3.18 o 
  -8   5   0       18.88       22.33      4.52 o 
  -7   5   0       47.88       50.48      3.28 o 
  -6   5   0        0.19       -0.34      2.81 o 
  -5   5   0       46.64       42.46      2.06 o 
  -4   5   0       20.40       20.23      2.13 o 
  -3   5   0        6.69        5.20      1.47 o 
  -2   5   0      983.85      910.30     50.93 o 
  -1   5   0       15.07       15.66      1.31 o 
   0   5   0      229.97      254.35     11.23 o 
   1   5   0       31.32       27.82      1.22 o 
   2   5   0      265.13      260.99     12.59 o 
   3   5   0       20.17       20.43      1.30 o 
   4   5   0      507.42      536.15     37.19 o 
   5   5   0        0.79        1.59      1.34 o 
   6   5   0       13.59       12.50      2.12 o 
   7   5   0       43.13       44.04      3.66 o 
   8   5   0        5.97        8.86      4.20 o 
   9   5   0      188.50      197.99     12.75 o 
  10   5   0      327.01      351.17     19.88 o 
  11   5   0       59.84       57.98      3.95 o 
  12   5   0       34.78       30.63      4.61 o 
  13   5   0       10.22       12.57      3.39 o 
 -11   6   0        1.17        1.34      2.90 o 
 -10   6   0       23.94       26.71      2.85 o 
  -9   6   0        6.13        7.28      3.09 o 
  -8   6   0        5.52        6.35      3.32 o 
  -7   6   0        9.77        3.58      4.09 o 
  -6   6   0       32.09       26.75     15.84 o 
  -5   6   0      190.04      202.01      4.23 o 
  -4   6   0        4.45        4.47      2.10 o 
  -3   6   0       25.45       28.36      2.10 o 
  -2   6   0     1215.54     1284.89     61.28 o 
  -1   6   0      688.06      619.22     22.23 o 
   0   6   0      245.25      261.55     15.77 o 
   1   6   0      389.83      387.55     13.05 o 
   2   6   0       57.52       46.79      2.10 o 
   3   6   0       10.93       12.97      2.11 o 
   5   6   0       99.56      124.09      9.02 o 
   6   6   0       45.42       41.61      5.26 o 
   7   6   0       88.46       78.39      3.94 o 
   8   6   0       76.12       77.45      4.50 o 
   9   6   0      169.96      157.94     11.83 o 
  10   6   0        4.82        5.83      3.96 o 
  11   6   0       25.56       26.37      3.74 o 
  12   6   0        0.00        3.39      3.16 o 
  13   6   0        0.47        0.28      2.85 o 
 -10   7   0        1.75        2.48      2.26 o 
  -9   7   0       12.79       13.61      3.32 o 
  -8   7   0        8.24        9.95      3.87 o 
  -7   7   0        1.78        3.81      3.89 o 
  -6   7   0       14.30       18.50      5.80 o 
  -5   7   0      263.71      290.24      6.40 o 
  -4   7   0      149.36      146.29      3.80 o 
  -3   7   0       80.59       99.42      7.00 o 
  -2   7   0      112.12      126.31      2.39 o 
  -1   7   0      289.68      247.87     11.23 o 
   0   7   0      550.75      530.09     11.33 o 
   1   7   0      312.72      317.61     11.41 o 
   2   7   0      118.54      125.96      2.92 o 
   3   7   0        0.28        1.99      1.74 o 
   4   7   0      272.48      257.09      5.60 o 
   5   7   0       20.12       29.30      6.58 o 
   6   7   0       78.05       78.65      5.31 o 
   7   7   0       17.45       21.02      4.48 o 
   8   7   0        0.09       -0.60      6.30 o 
   9   7   0       54.65       54.41      4.03 o 
  10   7   0       50.87       54.73      4.41 o 
  11   7   0       43.85       41.59      4.04 o 
  12   7   0        0.10        1.09      3.32 o 
 -10   8   0        0.11       -0.15      2.40 o 
  -9   8   0       13.03       16.90      3.12 o 
  -8   8   0        0.20       -0.48      4.98 o 
  -7   8   0       69.80       74.71     11.61 o 
  -6   8   0        0.90        1.73      4.06 o 
  -5   8   0       36.41       41.40      4.03 o 
  -4   8   0       68.26       79.50      3.85 o 
  -3   8   0        0.02        1.03      3.95 o 
  -2   8   0      555.79      643.47     48.17 o 
  -1   8   0      490.59      505.29     18.59 o 
   0   8   0       60.28       70.24      4.84 o 
   1   8   0       36.32       38.92      2.25 o 
   2   8   0      193.74      224.38      6.51 o 
   3   8   0       82.19       67.54      3.17 o 
   4   8   0       28.38       29.87      3.50 o 
   5   8   0        2.25        3.45      3.96 o 
   6   8   0       40.30       52.25      4.42 o 
   7   8   0       11.71       17.18      4.72 o 
   8   8   0        1.04       -4.84      4.84 o 
   9   8   0        3.60        4.33      4.32 o 
  10   8   0        3.68        8.11      4.11 o 
  11   8   0       20.99       20.74      3.66 o 
  12   8   0        1.71        2.20      2.92 o 
  -9   9   0        0.09        2.83      4.13 o 
  -8   9   0        9.79        6.37      3.41 o 
  -7   9   0        3.51        7.27      5.24 o 
  -6   9   0       79.89       95.37      4.50 o 
  -5   9   0      116.99      133.44      4.51 o 
  -4   9   0      381.96      400.71      6.51 o 
  -3   9   0        2.79        3.19      3.96 o 
  -2   9   0        9.01        8.11      3.77 o 
  -1   9   0       43.25       46.76      3.68 o 
   0   9   0       99.06       97.43      8.85 o 
   1   9   0       32.27       42.41      4.05 o 
   2   9   0       18.10       17.86      2.87 o 
   3   9   0        2.08        3.40      2.65 o 
   4   9   0        1.36        3.89      3.70 o 
   5   9   0       18.56       16.42      4.31 o 
   6   9   0       51.61       51.28      4.65 o 
   7   9   0        3.83        5.38      5.25 o 
   8   9   0        4.55        6.81      4.85 o 
   9   9   0        1.03        6.12      4.10 o 
  10   9   0        0.11        3.41      4.67 o 
  11   9   0        5.62        9.30      3.21 o 
  -8  10   0        0.00        2.18      4.36 o 
  -7  10   0       30.81       36.48      4.79 o 
  -6  10   0       35.15       35.02      3.82 o 
  -5  10   0       30.23       38.65      4.03 o 
  -4  10   0       47.81       56.40      4.08 o 
  -3  10   0       37.32       40.55      4.00 o 
  -2  10   0       14.04       14.75      3.89 o 
  -1  10   0        2.89        1.63      3.99 o 
   0  10   0       35.38       43.46      7.30 o 
   1  10   0        0.20       -2.34      4.36 o 
   2  10   0        0.37        0.68      5.35 o 
   3  10   0       43.28       36.44      7.25 o 
   4  10   0        0.00        1.37      4.35 o 
   5  10   0       11.59       16.92      5.79 o 
   6  10   0        4.86        7.62      4.51 o 
   7  10   0        2.55        5.03      4.65 o 
   8  10   0        4.46        5.50      4.66 o 
   9  10   0        4.73        4.55      3.77 o 
  10  10   0        5.31        0.98      4.65 o 
  11  10   0        0.04        1.21      2.74 o 
  -7  11   0       16.15       15.16      2.88 o 
  -6  11   0        1.14        0.59      3.60 o 
  -5  11   0       29.98       17.96     14.68 o 
  -4  11   0       34.98       42.68     10.77 o 
  -3  11   0        7.75        4.74      5.95 o 
  -2  11   0        2.55        0.70      4.42 o 
  -1  11   0        7.48        6.84      4.45 o 
   0  11   0       13.31       20.61      4.54 o 
   1  11   0        0.00       -0.51      4.37 o 
   2  11   0       42.53       45.92      4.17 o 
   3  11   0        1.18        9.19      6.49 o 
   4  11   0        3.22        5.34      4.29 o 
   5  11   0       12.32       15.61      3.98 o 
   6  11   0        0.09       -0.55      4.14 o 
   7  11   0        0.48       -0.53      4.19 o 
   9  11   0        4.04        3.88      3.30 o 
  10  11   0        1.39        2.84      2.80 o 
  -5  12   0        0.25        1.94      3.23 o 
  -4  12   0        2.50        0.87      3.60 o 
  -3  12   0        0.24        1.87      3.74 o 
  -2  12   0        0.53        4.11      3.84 o 
  -1  12   0        1.61        0.48      4.00 o 
   0  12   0        4.71        4.16      5.20 o 
   1  12   0        0.72        1.70      3.85 o 
   2  12   0        1.23        1.92      6.45 o 
   3  12   0        3.46        3.42      6.79 o 
   4  12   0        0.19        0.85      6.58 o 
   5  12   0        7.52       15.14      6.27 o 
   6  12   0        0.18        2.42      4.30 o 
   7  12   0        8.93       13.83      3.93 o 
   8  12   0        0.43        0.22      3.09 o 
  -3  13   0       31.49       27.25      3.49 o 
  -2  13   0        4.36        5.92      2.84 o 
  -1  13   0        0.65        2.53      2.92 o 
   0  13   0        3.29        4.56      4.12 o 
   1  13   0        8.86        8.71      5.42 o 
   2  13   0        0.09       -4.03      5.88 o 
   3  13   0       13.98       19.16      5.91 o 
   4  13   0       15.26       17.61      5.64 o 
   5  13   0        0.01       -5.14      5.60 o 
   6  13   0        3.21        2.38      5.16 o 
   7  13   0       10.04       12.05      3.73 o 
   0  14   0        0.00       -2.44      3.94 o 
   1  14   0        0.00        0.16      4.12 o 
   2  14   0        5.94       11.91      4.22 o 
   3  14   0        1.67        0.82      8.75 o 
   4  14   0        2.83        4.63      4.31 o 
  -3 -14   1        1.02        0.72      4.06 o 
  -2 -14   1        2.67        4.86      4.07 o 
  -1 -14   1        1.65        4.42      4.09 o 
  -6 -13   1        0.35        0.44      5.13 o 
  -5 -13   1        2.26        3.09      5.53 o 
  -4 -13   1        0.02       -1.83      5.68 o 
  -3 -13   1        6.40        9.96      5.83 o 
  -2 -13   1        5.96       11.08      5.74 o 
  -1 -13   1       33.26       42.44      9.63 o 
   0 -13   1        1.59        2.53      3.10 o 
   1 -13   1        0.50       -1.74      2.98 o 
   2 -13   1       13.04       16.94      4.37 o 
   3 -13   1        4.02        6.66      2.66 o 
  -8 -12   1       11.97       17.22      3.14 o 
  -7 -12   1        0.08        0.83      5.09 o 
  -6 -12   1        0.65        1.44      4.26 o 
  -5 -12   1        3.49        6.94      4.35 o 
  -4 -12   1        4.47        3.75      6.74 o 
  -3 -12   1        0.01        5.18      6.83 o 
  -2 -12   1        3.26        5.21      5.39 o 
  -1 -12   1        5.86        6.58      3.95 o 
   0 -12   1        0.86       -0.33      3.81 o 
   1 -12   1        0.02        2.36      4.99 o 
   2 -12   1        0.62        3.43      3.82 o 
   3 -12   1        4.05        3.09      3.72 o 
   4 -12   1        7.10       10.05      3.51 o 
   5 -12   1       20.55       23.62      4.73 o 
  -9 -11   1        1.39        4.05      4.14 o 
  -8 -11   1        0.08       -1.58      5.76 o 
  -7 -11   1       11.87       18.24      4.39 o 
  -6 -11   1        0.97        5.17      4.40 o 
  -5 -11   1       11.79       11.92      4.26 o 
  -4 -11   1       20.16       21.45      6.29 o 
  -3 -11   1       12.47       17.41      6.80 o 
  -2 -11   1        0.74        2.77      4.25 o 
  -1 -11   1        0.40        2.84      5.45 o 
   0 -11   1        4.18        3.74      4.58 o 
   1 -11   1        3.98        6.56      4.45 o 
   2 -11   1        2.85        4.52      4.39 o 
   3 -11   1        0.37       -0.44      4.26 o 
   4 -11   1        1.64        4.11      5.41 o 
   5 -11   1        1.85        3.46      3.67 o 
   6 -11   1        3.61        6.57      5.16 o 
   7 -11   1        0.07        2.25      2.74 o 
 -10 -10   1        0.05        0.86      4.54 o 
  -9 -10   1        0.02        1.60      3.74 o 
  -8 -10   1        3.25        6.00      4.65 o 
  -7 -10   1        2.07        6.99      4.77 o 
  -6 -10   1       18.54       20.51      4.62 o 
  -5 -10   1       66.14       71.44     10.43 o 
  -4 -10   1       24.13       22.48      4.93 o 
  -3 -10   1       24.99       25.71      3.74 o 
  -2 -10   1        2.19       -0.73      4.10 o 
  -1 -10   1       92.03      100.91      5.81 o 
   0 -10   1       18.31       25.52      4.58 o 
   1 -10   1        2.00        6.48      4.55 o 
   2 -10   1        9.71       14.72      5.48 o 
   3 -10   1        6.34        4.88      3.81 o 
   4 -10   1      119.82      125.90      4.12 o 
   5 -10   1       78.15       76.88      4.04 o 
   6 -10   1       90.29       88.61      5.36 o 
   7 -10   1        2.68        6.34      3.42 o 
   8 -10   1        0.68        2.12      4.09 o 
 -11  -9   1        3.87        2.78      3.10 o 
 -10  -9   1        4.99        3.35      4.60 o 
  -9  -9   1        2.40        5.76      4.37 o 
  -8  -9   1        1.00        2.70      4.75 o 
  -7  -9   1       28.57       34.82      4.77 o 
  -6  -9   1      134.46      158.55      7.59 o 
  -5  -9   1        5.81        6.16      4.49 o 
  -4  -9   1        0.38        1.89      4.02 o 
  -3  -9   1        2.20        3.40      3.51 o 
  -2  -9   1        6.99        8.03      4.24 o 
  -1  -9   1       12.07       14.40      4.14 o 
   0  -9   1        1.69        0.40      5.81 o 
   1  -9   1       36.67       49.30      3.76 o 
   2  -9   1       72.34       70.25      5.91 o 
   3  -9   1        1.86        1.51      3.93 o 
   4  -9   1      123.27      146.32      5.61 o 
   5  -9   1        1.21        4.67      4.12 o 
   6  -9   1        9.44        7.55      4.14 o 
   7  -9   1        1.87        4.26      5.01 o 
   8  -9   1       13.29       17.30      4.59 o 
   9  -9   1        0.01       -0.74      3.88 o 
 -12  -8   1        0.14        0.85      2.72 o 
 -11  -8   1        8.47        7.95      3.49 o 
 -10  -8   1        0.03        2.86      3.94 o 
  -9  -8   1       52.85       65.49      4.44 o 
  -8  -8   1       17.66       16.65      4.79 o 
  -7  -8   1        0.92        3.58      4.73 o 
  -6  -8   1        0.01       -2.71      4.33 o 
  -5  -8   1        0.15       -1.50      5.49 o 
  -4  -8   1       69.01       76.08      2.90 o 
  -3  -8   1        3.46        3.88      2.53 o 
  -2  -8   1        0.97        1.39      2.06 o 
  -1  -8   1       58.95       54.54      3.97 o 
   0  -8   1      654.78      651.53     48.83 o 
   1  -8   1      190.22      201.14     15.67 o 
   2  -8   1       19.84       26.08      4.36 o 
   3  -8   1        0.15       -2.08      3.75 o 
   4  -8   1       87.08       94.20      3.87 o 
   5  -8   1       74.36       74.42      4.09 o 
   6  -8   1       10.30        7.05      3.90 o 
   7  -8   1       24.67       25.90      4.59 o 
   8  -8   1        9.34        3.00      4.84 o 
   9  -8   1        0.79        0.80      2.95 o 
 -12  -7   1        0.05        0.80      2.57 o 
 -11  -7   1       37.74       25.42     12.02 o 
 -10  -7   1        8.19        3.69      3.57 o 
  -9  -7   1       58.04       50.50      5.70 o 
  -8  -7   1       10.53       12.10      4.13 o 
  -7  -7   1        0.00        2.01      3.91 o 
  -6  -7   1        0.26        1.08      4.06 o 
  -5  -7   1        4.42        5.70      3.65 o 
  -4  -7   1       89.51       90.37      5.63 o 
  -3  -7   1       40.30       47.66      3.28 o 
  -2  -7   1       80.33       87.99      5.56 o 
  -1  -7   1     1000.22     1171.84     80.17 o 
   0  -7   1        3.38        3.50      1.69 o 
   1  -7   1      285.73      309.69     14.34 o 
   2  -7   1      365.97      348.23     13.03 o 
   3  -7   1       21.11       20.60      3.18 o 
   4  -7   1       46.84       49.51      3.46 o 
   5  -7   1        7.30        9.12      5.41 o 
   6  -7   1        0.97        0.44      5.57 o 
   7  -7   1       52.78       51.28      3.85 o 
   8  -7   1        0.34        2.93      3.63 o 
   9  -7   1        0.84        2.38      2.80 o 
  10  -7   1       30.09       27.60      4.85 o 
 -13  -6   1        1.38        0.78      2.60 o 
 -12  -6   1        1.34        4.46      2.93 o 
 -11  -6   1       19.11       12.30      6.75 o 
 -10  -6   1      113.97      119.77     11.86 o 
  -9  -6   1       35.31       32.82     10.87 o 
  -8  -6   1       37.57       40.03      6.25 o 
  -7  -6   1        0.68        4.45      3.82 o 
  -6  -6   1       75.44       73.98      3.84 o 
  -5  -6   1       14.16       14.69      1.88 o 
  -4  -6   1       32.58       45.73      2.18 o 
  -3  -6   1       50.88       61.60      3.63 o 
  -2  -6   1      325.15      329.99     15.09 o 
  -1  -6   1      484.18      617.24     39.96 o 
   0  -6   1        3.47        2.17      1.40 o 
   1  -6   1      939.53     1105.09     47.23 o 
   2  -6   1      104.80      120.51      2.29 o 
   3  -6   1       14.01       10.16      2.36 o 
   4  -6   1      421.36      420.38     45.27 o 
   5  -6   1        1.63        4.03      2.80 o 
   6  -6   1      146.04      179.31     10.88 o 
   7  -6   1       10.54        8.30      4.20 o 
   8  -6   1        9.68        4.41      3.21 o 
   9  -6   1        5.47        4.60      2.97 o 
  10  -6   1        1.14        3.46      2.55 o 
  11  -6   1        0.49        1.34      2.96 o 
 -13  -5   1        0.81        3.82      5.99 o 
 -12  -5   1        2.05        0.32      3.08 o 
 -11  -5   1        5.85       10.02      3.71 o 
 -10  -5   1       59.17       54.06      4.36 o 
  -9  -5   1        4.13        4.02      3.85 o 
  -8  -5   1       22.60       26.69      4.44 o 
  -7  -5   1        0.01        5.89      3.61 o 
  -6  -5   1       18.82       19.60      2.08 o 
  -5  -5   1       57.60       61.86      2.64 o 
  -4  -5   1      832.73      810.78     35.44 o 
  -3  -5   1      880.81     1042.92     40.17 o 
  -2  -5   1       14.85       13.22      1.44 o 
  -1  -5   1       28.01       29.85      1.73 o 
   0  -5   1        0.72        3.80      1.10 o 
   1  -5   1        5.92        6.99      0.89 o 
   2  -5   1      145.95      138.74      6.24 o 
   3  -5   1      137.58      185.48      5.78 o 
   4  -5   1       40.40       47.42      2.32 o 
   5  -5   1      287.46      271.06     11.16 o 
   6  -5   1        2.74        2.05      2.81 o 
   8  -5   1        3.60        6.29      3.30 o 
   9  -5   1       27.30       24.23      3.13 o 
  10  -5   1        8.09        5.52      3.91 o 
  11  -5   1       26.92       30.15      3.57 o 
  12  -5   1        0.34       -0.52      2.68 o 
 -13  -4   1        1.93       -0.29      3.34 o 
 -12  -4   1       24.87       25.74      4.43 o 
 -11  -4   1        2.70        5.40      4.94 o 
 -10  -4   1        0.49        1.73      3.76 o 
  -9  -4   1       48.70       65.08      6.49 o 
  -8  -4   1      369.48      344.80     19.45 o 
  -7  -4   1      360.64      366.04     25.24 o 
  -6  -4   1      142.23      146.33      6.16 o 
  -5  -4   1        0.01        0.08      0.98 o 
  -4  -4   1      174.07      197.50      7.78 o 
  -3  -4   1      941.31      900.32     44.54 o 
  -2  -4   1     3843.55     4173.39    171.07 o 
  -1  -4   1      365.48      375.95      9.08 o 
   0  -4   1       49.00       47.94      1.87 o 
   1  -4   1      452.96      441.91      9.13 o 
   2  -4   1      411.77      480.42      8.81 o 
   3  -4   1     2108.66     2063.68     87.99 o 
   4  -4   1      330.22      421.72     12.25 o 
   5  -4   1      342.50      365.11      9.27 o 
   6  -4   1      142.97      132.20      6.25 o 
   7  -4   1      167.56      168.17      6.23 o 
   8  -4   1        7.04       10.09      3.28 o 
   9  -4   1        1.66        1.64      5.67 o 
  10  -4   1        0.88        3.47      4.36 o 
  11  -4   1       17.74       21.59      4.41 o 
  12  -4   1        8.79       10.26      3.16 o 
 -13  -3   1       21.34       21.95      2.94 o 
 -12  -3   1       22.32       14.83     11.01 o 
 -11  -3   1        0.10       -0.10      3.89 o 
 -10  -3   1       10.86        9.41      3.14 o 
  -9  -3   1        0.00        3.10      2.96 o 
  -8  -3   1       40.73       38.73      2.73 o 
  -7  -3   1        3.48        2.22      1.65 o 
  -6  -3   1       73.37       88.09      2.96 o 
  -5  -3   1      508.29      446.94     19.54 o 
  -4  -3   1       61.95       70.20      3.88 o 
  -3  -3   1       21.78       20.25      1.34 o 
  -2  -3   1      367.39      363.74     10.15 o 
  -1  -3   1     7575.86     7302.05    125.31 o 
   0  -3   1     3334.00     3527.06     86.53 o 
   1  -3   1     1085.40      922.71     28.54 o 
   2  -3   1       45.76       51.20      1.88 o 
   3  -3   1      308.01      314.85     13.30 o 
   4  -3   1     1239.17     1382.52     73.49 o 
   5  -3   1      701.70      783.62     38.28 o 
   6  -3   1        0.50        4.82      1.95 o 
   7  -3   1      110.51      104.39      3.45 o 
   8  -3   1       43.12       45.12      2.90 o 
   9  -3   1        0.63        1.91      4.34 o 
  10  -3   1        0.70        3.40      4.49 o 
  11  -3   1      109.21      117.26      8.45 o 
  12  -3   1        4.66        9.02      7.12 o 
 -13  -2   1       22.39       20.63      2.96 o 
 -12  -2   1      100.74       91.35      6.19 o 
 -11  -2   1        7.15        8.03      4.07 o 
 -10  -2   1       14.95       19.96      4.02 o 
  -9  -2   1        3.14        3.61      2.86 o 
  -8  -2   1       48.32       48.18      3.03 o 
  -7  -2   1       81.70       85.16      2.34 o 
  -6  -2   1       79.88       77.51      2.91 o 
  -5  -2   1     1222.22     1127.31     19.13 o 
  -4  -2   1       20.99       12.85      3.02 o 
  -3  -2   1      178.37      218.26      8.01 o 
  -2  -2   1     7155.82     6874.89    219.46 o 
  -1  -2   1     1187.90     1120.32     29.21 o 
   0  -2   1     2598.41     2566.10     70.24 o 
   1  -2   1      369.88      338.60      8.42 o 
   2  -2   1     2877.55     2662.76     93.41 o 
   3  -2   1      702.04      613.42     29.49 o 
   4  -2   1     2848.55     2773.03     93.19 o 
   5  -2   1      555.16      619.00     43.14 o 
   6  -2   1      204.42      203.17      8.47 o 
   7  -2   1        6.06        6.43      1.83 o 
   8  -2   1        6.72        2.91      3.89 o 
   9  -2   1        2.68        6.95      5.29 o 
  10  -2   1       45.16       46.18      8.03 o 
  11  -2   1       90.90       86.37      4.67 o 
  12  -2   1        0.66        0.57      3.99 o 
  13  -2   1        0.13       -1.22      3.38 o 
 -13  -1   1        0.01        1.17      4.44 o 
 -12  -1   1       52.07       54.04      3.88 o 
 -11  -1   1       12.38        9.65      5.93 o 
 -10  -1   1        7.61        7.04      4.14 o 
  -9  -1   1       16.21       17.64      3.80 o 
  -8  -1   1       32.04       31.11      1.57 o 
  -7  -1   1        4.67        2.69      1.41 o 
  -6  -1   1        6.22        8.38      1.08 o 
  -5  -1   1     1494.22     1448.83     15.93 o 
  -4  -1   1     2590.95     2275.31     19.54 o 
  -3  -1   1      572.58      586.05     11.81 o 
  -2  -1   1     3103.45     2684.10     34.16 o 
  -1  -1   1      167.85      184.14      3.40 o 
   0  -1   1     2538.16     2537.09     70.68 o 
   2  -1   1      318.52      267.36     10.48 o 
   3  -1   1     3262.57     2796.44     94.74 o 
   5  -1   1        1.45        0.50      0.89 o 
   6  -1   1        8.45        8.36      0.89 o 
   7  -1   1       34.07       35.04      1.58 o 
   8  -1   1       85.17       93.55      7.35 o 
   9  -1   1       86.73       95.63      7.58 o 
  10  -1   1        0.10        4.06      4.51 o 
  11  -1   1       25.30       22.24      4.56 o 
  12  -1   1        2.55        3.27      4.78 o 
  13  -1   1        0.00        0.43      3.22 o 
 -13   0   1        1.14        3.80      2.89 o 
 -12   0   1       57.83       60.50      6.70 o 
 -11   0   1      326.35      308.50      6.41 o 
 -10   0   1        0.00        1.67      5.99 o 
  -9   0   1        5.79       -0.20      3.98 o 
  -8   0   1        0.00       -1.33      1.86 o 
  -7   0   1       22.41       22.14      1.42 o 
  -5   0   1       96.38       83.33      0.93 o 
  -4   0   1      464.52      414.66      5.05 o 
  -3   0   1     2035.56     1880.52     23.53 o 
  -2   0   1     2227.91     1918.78     17.44 o 
  -1   0   1      111.03      116.87      3.74 o 
   0   0   1      869.01      893.92     12.91 o 
   1   0   1      886.60      771.49     23.84 o 
   2   0   1       40.26       51.57      1.94 o 
   3   0   1    11720.23    11012.58    303.99 o 
   4   0   1     1161.56     1165.52     51.03 o 
   5   0   1      260.98      288.54     13.21 o 
   6   0   1       48.52       57.75      2.10 o 
   7   0   1       25.43       28.80      1.47 o 
   8   0   1        1.37        0.90      3.40 o 
   9   0   1       19.10       19.20      4.02 o 
  10   0   1       28.24       34.40      6.32 o 
  11   0   1       79.27       75.97      5.92 o 
  12   0   1        1.58        1.03      4.80 o 
  13   0   1        0.00        4.72      3.26 o 
 -13   1   1        1.64        2.17      5.53 o 
 -12   1   1        0.52        7.24      3.88 o 
 -11   1   1       45.46       48.27      5.59 o 
 -10   1   1       76.11      105.60      6.84 o 
  -9   1   1      174.02      186.96     17.08 o 
  -8   1   1       25.81       26.93      2.56 o 
  -7   1   1      235.49      215.51     13.16 o 
  -6   1   1      115.10      135.35      6.55 o 
  -5   1   1     1502.70     1638.07     37.76 o 
  -4   1   1     1547.05     1532.41     28.78 o 
  -3   1   1     3254.64     3224.17     84.38 o 
  -2   1   1     3579.33     3121.79     73.97 o 
  -1   1   1      464.95      415.68      8.43 o 
   0   1   1     2798.67     2562.37     57.67 o 
   1   1   1      172.05      191.78      5.79 o 
   2   1   1     1124.06     1146.44     31.23 o 
   3   1   1     2872.13     2773.37     86.54 o 
   4   1   1        1.45        4.44      1.12 o 
   5   1   1      474.37      462.02     14.36 o 
   6   1   1        4.94        6.66      0.77 o 
   7   1   1        0.07       -0.86      1.62 o 
   8   1   1       54.18       49.04      2.11 o 
   9   1   1       16.05       10.39      7.09 o 
  10   1   1       12.15       14.23      4.27 o 
  11   1   1       45.48       50.02      4.48 o 
  12   1   1       43.13       36.32     19.46 o 
  13   1   1       14.70       19.30      3.37 o 
 -13   2   1        1.84        3.56      2.64 o 
 -12   2   1       24.63       23.25      3.63 o 
 -11   2   1        0.82        3.23      4.33 o 
 -10   2   1      297.27      318.45     14.11 o 
  -9   2   1       22.74       21.40      3.95 o 
  -8   2   1        0.17        3.81      2.41 o 
  -7   2   1       17.21       17.44      2.43 o 
  -6   2   1      373.14      379.73     19.45 o 
  -5   2   1      809.54      802.02     36.99 o 
  -4   2   1      911.26      916.09     20.64 o 
  -3   2   1     7790.25     8150.48    174.59 o 
  -2   2   1    21879.98    20749.36    410.54 o 
  -1   2   1       99.64      102.17      1.75 o 
   0   2   1      684.52      588.70     31.79 o 
   1   2   1     7107.84     6466.76    117.02 o 
   2   2   1    13972.94    11891.22    187.38 o 
   3   2   1      392.06      318.22      9.62 o 
   4   2   1       23.22       20.63      1.26 o 
   5   2   1        6.27        7.97      0.93 o 
   6   2   1        4.70        6.79      1.08 o 
   7   2   1       86.29       84.84      3.92 o 
   8   2   1       15.64       18.69      2.33 o 
   9   2   1      173.47      159.08      6.00 o 
  10   2   1        9.67        5.89      4.17 o 
  11   2   1       55.16       68.06      5.99 o 
  12   2   1       92.71      100.17      4.31 o 
  13   2   1        0.00        0.94      3.22 o 
 -12   3   1        1.72        4.39      3.21 o 
 -11   3   1        8.22       12.79      4.13 o 
 -10   3   1        2.68        0.45      4.52 o 
  -9   3   1        4.07        0.93      3.24 o 
  -8   3   1       28.32       35.56      6.23 o 
  -7   3   1      181.66      160.82     19.60 o 
  -6   3   1     1684.92     1679.93    141.07 o 
  -5   3   1     3659.98     3645.59    214.70 o 
  -4   3   1      330.44      330.85     13.37 o 
  -3   3   1     3692.64     3731.29     66.19 o 
  -2   3   1     3001.75     2979.68    132.90 o 
  -1   3   1       54.75       52.65      1.47 o 
   0   3   1     2504.86     2239.84     89.98 o 
   1   3   1      787.41      713.96     15.75 o 
   2   3   1    22454.28    17341.87    665.72 o 
   3   3   1     3834.41     3828.86     58.87 o 
   4   3   1      221.79      236.64     10.73 o 
   5   3   1      106.06       90.19      3.12 o 
   6   3   1       59.50       62.30      3.27 o 
   7   3   1       12.94        8.67      1.97 o 
   8   3   1        7.22        6.68      3.30 o 
   9   3   1      123.91      122.76      3.81 o 
  10   3   1       61.28       66.32      3.38 o 
  11   3   1        9.58       10.46      4.33 o 
  12   3   1       35.49       34.86      4.01 o 
  13   3   1       39.10       40.32      9.33 o 
 -12   4   1        0.37        1.52      2.63 o 
 -11   4   1       70.73       74.38      3.94 o 
 -10   4   1       22.28       23.93      3.41 o 
  -9   4   1      116.25      138.11      6.94 o 
  -8   4   1     1271.57     1426.31     70.27 o 
  -6   4   1        0.05        1.11      1.82 o 
  -5   4   1     1460.48     1450.04     62.62 o 
  -4   4   1        3.54        5.93      1.60 o 
  -3   4   1      338.69      341.24     13.24 o 
  -2   4   1        5.31        6.11      1.13 o 
  -1   4   1      250.18      272.98     14.33 o 
   0   4   1      718.23      757.15     36.09 o 
   1   4   1       43.26       36.43      1.41 o 
   2   4   1        4.84        6.98      1.12 o 
   3   4   1     2528.22     2559.80    113.93 o 
   4   4   1       53.95       49.09      2.66 o 
   5   4   1       89.40      104.90      3.45 o 
   6   4   1       17.13       16.80      1.64 o 
   7   4   1       89.52       82.14      6.49 o 
   8   4   1       10.62       12.65      2.73 o 
   9   4   1       82.45       75.64      6.07 o 
  10   4   1      117.73      112.32      4.28 o 
  11   4   1       64.83       59.09      5.17 o 
  12   4   1       40.11       51.25      4.96 o 
  13   4   1       50.73       53.08      4.02 o 
 -12   5   1        0.00        2.44      4.81 o 
 -11   5   1       22.77       30.02      3.22 o 
 -10   5   1       74.81       65.92      3.51 o 
  -9   5   1       23.47       24.78      4.58 o 
  -8   5   1      119.64      122.56      8.40 o 
  -7   5   1      452.34      509.50     27.72 o 
  -6   5   1      264.88      270.69     18.08 o 
  -5   5   1       62.69       53.47      2.54 o 
  -4   5   1      378.70      393.59      8.53 o 
  -3   5   1       19.49       17.89      1.62 o 
  -2   5   1      122.68      118.90      2.27 o 
  -1   5   1      376.37      391.74     19.29 o 
   0   5   1      511.28      504.88     22.85 o 
   1   5   1       33.07       30.14      1.96 o 
   2   5   1      300.92      265.38     12.22 o 
   3   5   1      952.98      963.87     38.25 o 
   4   5   1     2059.24     1999.56     69.33 o 
   5   5   1       65.51       71.96      5.37 o 
   6   5   1       22.15       26.12      2.20 o 
   7   5   1        0.47        0.94      4.58 o 
   8   5   1        3.45        3.85      3.61 o 
   9   5   1      610.09      659.01     22.41 o 
  10   5   1       45.46       52.03      4.18 o 
  11   5   1      130.39      129.30      4.25 o 
  12   5   1      154.20      156.19      7.76 o 
  13   5   1       16.76       20.64      3.62 o 
 -11   6   1        8.04        3.25      2.00 o 
 -10   6   1       36.76       25.29      3.23 o 
  -9   6   1        3.57        6.28      3.19 o 
  -8   6   1        9.40        7.25      3.48 o 
  -7   6   1       11.74       12.36      4.20 o 
  -6   6   1       17.37       18.57      3.93 o 
  -5   6   1      125.02      123.74      8.06 o 
  -4   6   1       49.64       43.85      3.22 o 
  -3   6   1      151.13      135.31      8.59 o 
  -2   6   1       53.13       63.92      3.58 o 
  -1   6   1      226.89      229.93      3.88 o 
   0   6   1        0.72        0.53      1.05 o 
   1   6   1       78.47       88.77      3.38 o 
   2   6   1       23.34       25.82      1.66 o 
   3   6   1       25.38       20.95      2.62 o 
   4   6   1      156.67      145.26      7.65 o 
   5   6   1      365.73      429.56     22.79 o 
   6   6   1      117.36      131.04     13.35 o 
   7   6   1      237.33      226.58      5.38 o 
   8   6   1        0.85       -1.60      3.71 o 
   9   6   1      867.77      889.66     33.72 o 
  10   6   1       17.27       13.69      5.44 o 
  11   6   1       14.61       16.46      3.78 o 
  12   6   1       45.75       57.86     14.06 o 
  13   6   1        0.11        2.88      4.07 o 
 -10   7   1       10.64        8.37      2.20 o 
  -9   7   1        4.10        4.54      2.88 o 
  -8   7   1        0.12        1.21      3.96 o 
  -7   7   1       53.61       55.41      5.26 o 
  -6   7   1      100.84       97.00      6.16 o 
  -5   7   1        2.57       11.01     11.00 o 
  -4   7   1       23.41       21.38      4.43 o 
  -3   7   1       21.27       23.06      3.87 o 
  -2   7   1       55.03       57.10      2.93 o 
  -1   7   1        2.22        0.20      2.04 o 
   0   7   1      654.19      666.43     11.41 o 
   1   7   1        8.03        9.40      1.23 o 
   2   7   1        0.24        3.05      1.58 o 
   3   7   1      172.22      158.74      4.61 o 
   4   7   1      178.18      198.43      8.29 o 
   5   7   1       30.76       23.61      3.61 o 
   6   7   1      635.73      576.00     57.90 o 
   7   7   1      848.87      802.04    176.02 o 
   8   7   1        8.46       11.24      6.51 o 
   9   7   1       41.96       49.37      6.24 o 
  10   7   1        6.56        8.06      5.81 o 
  11   7   1        1.89        3.33      3.97 o 
  12   7   1        0.14        1.16      3.44 o 
 -10   8   1       16.48       22.87      3.26 o 
  -9   8   1        0.04        2.65      4.13 o 
  -8   8   1        0.46        1.58      3.50 o 
  -7   8   1        1.70       -0.94      5.68 o 
  -6   8   1       47.93       47.35      5.93 o 
  -5   8   1      101.27      112.13      4.22 o 
  -4   8   1        0.42       -0.67      3.68 o 
  -3   8   1       18.56       23.85      3.65 o 
  -2   8   1       24.59       21.29      3.24 o 
  -1   8   1       18.61       17.06      3.03 o 
   0   8   1      146.22      147.47      8.78 o 
   1   8   1       97.44       91.20      3.08 o 
   2   8   1       11.22       14.86      1.78 o 
   3   8   1      163.91      142.58      5.24 o 
   4   8   1      624.37      640.89     53.68 o 
   5   8   1       24.16       26.91      3.88 o 
   6   8   1      398.43      445.20     34.29 o 
   7   8   1       68.63       83.66      5.22 o 
   8   8   1       11.16       12.40      4.80 o 
   9   8   1       18.30       21.80      4.34 o 
  10   8   1        8.08        8.72      4.18 o 
  11   8   1        2.62        5.01      3.70 o 
  12   8   1        7.26       11.05      3.07 o 
  -9   9   1        1.29        1.34      3.51 o 
  -8   9   1        9.66       11.36      3.10 o 
  -7   9   1        8.23        7.17      3.89 o 
  -6   9   1        9.85       13.53      8.53 o 
  -5   9   1       97.11      109.35     10.84 o 
  -4   9   1       27.62       28.32      4.06 o 
  -3   9   1       12.87       12.97      3.87 o 
  -2   9   1       11.59       12.17      4.64 o 
  -1   9   1        4.90        2.77      3.42 o 
   0   9   1        0.10       -2.14      3.50 o 
   1   9   1      392.68      425.04      6.50 o 
   2   9   1      113.61      127.01      5.00 o 
   3   9   1       23.41       18.02      4.54 o 
   4   9   1       70.09       65.62      4.90 o 
   5   9   1        5.60        4.88      4.12 o 
   6   9   1       19.44       23.82      4.43 o 
   7   9   1        2.25        6.58      4.68 o 
   8   9   1       66.18       69.64      4.89 o 
   9   9   1       21.95       28.91      4.15 o 
  10   9   1        7.06        6.69      3.68 o 
  11   9   1        1.43        5.48      3.21 o 
  -8  10   1        0.11        0.33      3.69 o 
  -7  10   1        0.92        4.29      3.13 o 
  -6  10   1       16.57       19.63      3.82 o 
  -5  10   1       27.45       38.31      4.02 o 
  -4  10   1        0.01        5.42      3.95 o 
  -3  10   1        1.51        3.95      3.88 o 
  -2  10   1       39.48       37.45      4.76 o 
  -1  10   1        3.91        3.43      3.80 o 
   0  10   1        7.23        4.30      3.75 o 
   1  10   1        5.33        3.37      4.10 o 
   2  10   1        4.00        5.91      5.73 o 
   3  10   1        9.61       13.61      5.85 o 
   4  10   1        2.64        4.25      3.63 o 
   5  10   1        9.93       11.80      3.98 o 
   6  10   1       14.55       17.15      5.57 o 
   7  10   1        4.36        6.54      4.53 o 
   8  10   1        0.00        4.77      6.30 o 
   9  10   1        1.54        2.73      3.72 o 
  10  10   1        8.44        8.71      4.50 o 
  11  10   1        0.52        1.71      3.25 o 
  -7  11   1       24.75       25.36      4.50 o 
  -6  11   1        1.40       -0.45      4.68 o 
  -5  11   1        3.43        1.85      3.63 o 
  -4  11   1        4.05        3.90      3.74 o 
  -3  11   1        0.03        1.31      3.85 o 
  -2  11   1        2.35        3.49      3.83 o 
  -1  11   1        0.02        3.02      4.29 o 
   0  11   1        4.82        7.53      4.25 o 
   1  11   1        4.62        4.18      4.19 o 
   2  11   1       83.04       83.01      6.32 o 
   3  11   1       16.79       19.99      6.14 o 
   4  11   1       17.79       33.50      6.41 o 
   5  11   1        1.49        0.28      3.63 o 
   6  11   1        0.61        1.12      4.08 o 
   7  11   1        0.02        1.04      5.34 o 
   8  11   1        2.37        2.84      3.49 o 
   9  11   1        0.05       -0.40      3.16 o 
  10  11   1        1.36        2.37      2.72 o 
  -5  12   1        4.90        5.78      3.23 o 
  -4  12   1        3.43        2.31      3.63 o 
  -3  12   1       29.32       36.16      4.35 o 
  -2  12   1       16.10       18.25      3.90 o 
  -1  12   1        1.96        2.91      3.86 o 
   0  12   1        7.68        4.21      3.89 o 
   1  12   1       17.79       23.89      5.98 o 
   2  12   1       20.75       27.10      6.03 o 
   3  12   1        1.82        2.72      6.34 o 
   4  12   1       33.01       51.68      6.22 o 
   5  12   1        1.75        0.08     11.99 o 
   6  12   1        1.91       -2.36      3.92 o 
   7  12   1        0.47        3.37      3.42 o 
   8  12   1        5.30        7.75      2.91 o 
  -3  13   1        3.28        2.60      3.67 o 
  -2  13   1       20.17       18.30      6.66 o 
  -1  13   1        4.17        4.54      2.84 o 
   0  13   1        0.90        0.13      2.90 o 
   1  13   1        0.05        5.50     10.91 o 
   2  13   1        3.49        9.95      5.60 o 
   3  13   1        0.08       -4.94      5.50 o 
   4  13   1        2.14        2.45      5.37 o 
   5  13   1        1.02       -1.56      5.24 o 
   6  13   1        0.58        4.46      4.84 o 
   7  13   1        1.73        0.79      3.54 o 
   0  14   1        0.03        3.39      4.08 o 
   1  14   1        2.38        3.42      4.20 o 
   2  14   1        1.12        1.46      4.24 o 
   3  14   1        4.84        4.99      4.45 o 
   4  14   1        0.12       -3.77      4.21 o 
  -6 -13   2        0.02        4.65      4.77 o 
  -5 -13   2        0.25       -1.72      5.25 o 
  -4 -13   2        2.02        0.93      5.26 o 
  -3 -13   2       13.13       24.16      5.52 o 
  -2 -13   2        0.12        1.24      2.94 o 
  -1 -13   2        4.36        3.88      2.95 o 
   0 -13   2       19.38       22.55      4.05 o 
   1 -13   2       25.48       27.31      3.01 o 
   2 -13   2        0.04        0.71      2.77 o 
   3 -13   2        0.31        2.95      2.60 o 
  -8 -12   2        0.12        0.57      3.45 o 
  -7 -12   2       13.63       16.83      3.75 o 
  -6 -12   2        0.62        4.43      4.08 o 
  -5 -12   2        1.56        2.21      4.13 o 
  -4 -12   2        0.02        1.04      6.48 o 
  -3 -12   2       48.60       60.29      6.94 o 
  -2 -12   2      118.78      117.30     13.42 o 
  -1 -12   2        2.85        6.45      4.00 o 
   0 -12   2       20.46       19.38      3.87 o 
   1 -12   2        0.63        2.78      3.70 o 
   2 -12   2       10.45       12.80      3.55 o 
   3 -12   2        0.32        0.86      3.36 o 
   4 -12   2        1.91        2.12      3.12 o 
   5 -12   2        9.08        9.50      2.81 o 
  -9 -11   2        8.76        6.47      3.13 o 
  -8 -11   2        6.00        1.70      3.65 o 
  -7 -11   2       12.06       18.97      4.49 o 
  -6 -11   2        5.05        5.31      6.02 o 
  -5 -11   2       22.13       18.11      4.73 o 
  -4 -11   2       22.21       23.20      5.00 o 
  -3 -11   2        4.16        4.99      4.24 o 
  -2 -11   2        1.25        4.26      4.44 o 
  -1 -11   2        4.56        8.29      4.29 o 
   0 -11   2        4.45        5.07      4.25 o 
   1 -11   2        8.09       14.41      4.43 o 
   2 -11   2        5.19        7.69      4.25 o 
   3 -11   2       27.92       31.89      4.29 o 
   4 -11   2       41.90       40.30      5.35 o 
   5 -11   2        3.59       -3.58      4.97 o 
   6 -11   2        6.18        2.96      4.98 o 
 -10 -10   2        5.06        7.29      3.06 o 
  -9 -10   2        2.98        0.55      3.58 o 
  -8 -10   2       12.89       14.26      6.44 o 
  -7 -10   2       15.14       13.53      4.67 o 
  -6 -10   2        0.03        0.02      4.58 o 
  -5 -10   2       46.00       51.90      4.54 o 
  -4 -10   2        9.57       10.86      4.87 o 
  -3 -10   2       29.29       27.25      4.03 o 
  -2 -10   2        2.62        7.54      4.29 o 
  -1 -10   2       10.00       10.92      4.23 o 
   0 -10   2       37.99       41.73      6.57 o 
   1 -10   2        9.85       14.46      4.53 o 
   2 -10   2        0.23        1.47      4.12 o 
   3 -10   2        0.35       -0.44      4.12 o 
   4 -10   2        0.17        3.49      4.00 o 
   5 -10   2        4.70        6.81      4.05 o 
   6 -10   2        6.54        7.49      3.81 o 
   7 -10   2        0.14        2.50      3.20 o 
   8 -10   2        2.47        3.54      2.54 o 
 -11  -9   2       11.75       11.75      2.78 o 
 -10  -9   2        5.10        8.91      4.87 o 
  -9  -9   2        0.00        0.48      3.84 o 
  -8  -9   2        6.67        6.97      4.70 o 
  -7  -9   2        1.65        2.17      4.75 o 
  -6  -9   2       34.70       36.82      6.29 o 
  -5  -9   2       39.86       51.46      7.24 o 
  -4  -9   2       57.24       68.03      3.91 o 
  -3  -9   2       11.85       14.50      3.13 o 
  -2  -9   2        2.83        3.19      2.90 o 
  -1  -9   2       37.38       44.62      6.34 o 
   0  -9   2       99.34       93.27      6.05 o 
   1  -9   2        5.01        7.37      4.04 o 
   2  -9   2        2.06       -5.22      5.40 o 
   3  -9   2        0.49        1.38      3.85 o 
   4  -9   2        0.56        2.65      5.06 o 
   5  -9   2       99.70      105.67      4.20 o 
   6  -9   2        1.39        2.06      3.85 o 
   7  -9   2        4.70       -1.25      5.94 o 
   8  -9   2        3.58        2.76      3.20 o 
   9  -9   2        0.00       -0.41      3.35 o 
 -12  -8   2        2.58        4.60      2.38 o 
 -11  -8   2       16.74       15.78      6.93 o 
 -10  -8   2       11.42       11.52      4.74 o 
  -9  -8   2        1.77        2.09      3.82 o 
  -8  -8   2       10.17        5.86      4.00 o 
  -7  -8   2        0.60        0.90      4.60 o 
  -6  -8   2       40.10       36.62      5.87 o 
  -5  -8   2        0.27        0.26      4.12 o 
  -4  -8   2      109.08      126.22      4.50 o 
  -3  -8   2       17.25       24.57      4.22 o 
  -2  -8   2        3.36        3.06      2.96 o 
  -1  -8   2        0.04        2.64      2.56 o 
   0  -8   2       22.55       26.40      3.57 o 
   1  -8   2        0.07        0.70      3.32 o 
   2  -8   2        0.01        1.52      4.68 o 
   3  -8   2       99.56       93.49      3.91 o 
   4  -8   2        5.72        4.97      3.64 o 
   5  -8   2        0.16        0.36      3.73 o 
   6  -8   2        0.29        1.37      3.75 o 
   7  -8   2       51.50       46.35      5.39 o 
   8  -8   2        2.94        2.58      4.45 o 
   9  -8   2        3.32        5.05      2.99 o 
 -12  -7   2        0.17        2.29      2.34 o 
 -11  -7   2        4.97        6.34      3.05 o 
 -10  -7   2       62.86       62.93      8.34 o 
  -9  -7   2       66.99       66.49      5.73 o 
  -8  -7   2        3.58        2.38      4.09 o 
  -7  -7   2        0.04        1.42      3.93 o 
  -6  -7   2       12.70       10.21      3.57 o 
  -5  -7   2       17.06       21.56      3.25 o 
  -4  -7   2      527.98      516.98     26.52 o 
  -3  -7   2      227.13      213.85     14.95 o 
  -2  -7   2        7.58        3.82      1.92 o 
  -1  -7   2       48.27       55.45      4.57 o 
   0  -7   2      132.38      152.98      6.70 o 
   1  -7   2      600.96      648.88     23.32 o 
   2  -7   2      259.08      266.12      6.73 o 
   3  -7   2        0.42        3.51      3.38 o 
   4  -7   2        0.22        5.08      3.66 o 
   5  -7   2      207.61      229.97     32.24 o 
   6  -7   2       74.66       78.60      6.28 o 
   7  -7   2        5.24        3.53      3.68 o 
   8  -7   2       36.58       28.53      4.90 o 
  10  -7   2        4.68        3.31      2.95 o 
 -12  -6   2        6.24        5.40      2.72 o 
 -11  -6   2        0.45        3.70      3.39 o 
 -10  -6   2        6.44       12.01      3.71 o 
  -9  -6   2        3.84        8.91      3.64 o 
  -8  -6   2       63.51       66.13      4.88 o 
  -7  -6   2        0.58        3.49      4.69 o 
  -6  -6   2        7.12        6.89      2.25 o 
  -5  -6   2      141.82      121.74      5.76 o 
  -4  -6   2        7.72        5.11      1.77 o 
  -3  -6   2      223.48      255.85     16.74 o 
  -2  -6   2        0.54       -0.93      1.75 o 
  -1  -6   2      596.08      704.57     26.75 o 
   0  -6   2        0.25       -0.08      1.46 o 
   1  -6   2       36.23       45.19      1.92 o 
   2  -6   2      835.17      946.46     19.48 o 
   3  -6   2        7.36       10.51      2.22 o 
   4  -6   2       17.26       20.42      3.03 o 
   5  -6   2        4.83        2.53      2.74 o 
   6  -6   2      104.93      118.03      3.39 o 
   7  -6   2       20.18       15.03      7.11 o 
   8  -6   2        7.79        4.09      3.41 o 
  10  -6   2       19.36       23.17      3.53 o 
  11  -6   2        0.27       -0.14      2.94 o 
 -13  -5   2        0.00       -0.43      2.64 o 
 -12  -5   2        3.28        1.42      3.74 o 
 -11  -5   2        4.10        5.14      3.50 o 
 -10  -5   2       26.07       26.98      3.85 o 
  -9  -5   2        0.00        3.56      4.63 o 
  -8  -5   2      237.93      216.86      7.86 o 
  -7  -5   2      101.77      101.23      5.34 o 
  -6  -5   2       17.64       14.53      1.85 o 
  -5  -5   2       30.98       29.67      2.01 o 
  -4  -5   2     1310.41     1484.90     77.40 o 
  -3  -5   2     1979.76     2070.04     90.94 o 
  -2  -5   2        1.86        1.26      1.47 o 
  -1  -5   2     1690.15     1946.43     84.07 o 
   0  -5   2     1874.03     1814.55     65.78 o 
   1  -5   2      159.79      145.12      4.18 o 
   2  -5   2     1712.28     1750.68     56.56 o 
   3  -5   2       19.46       19.36      1.53 o 
   4  -5   2        0.88        2.04      1.65 o 
   5  -5   2      372.15      407.05     23.20 o 
   6  -5   2        0.96       -0.31      2.77 o 
   7  -5   2       14.78       12.29      3.04 o 
   8  -5   2        0.10        0.71      5.03 o 
   9  -5   2       60.88       61.17      4.23 o 
  10  -5   2        2.68        1.86      3.96 o 
  11  -5   2        1.90        0.26      3.36 o 
  12  -5   2        0.30       -1.39      2.76 o 
 -13  -4   2        2.15        3.93      2.80 o 
 -12  -4   2        0.40        1.67      4.02 o 
 -11  -4   2        0.27       -0.66      4.59 o 
 -10  -4   2       31.00       37.76      3.83 o 
  -9  -4   2        0.00       -0.70      3.64 o 
  -8  -4   2      200.16      187.64     12.48 o 
  -7  -4   2      253.92      268.04      7.70 o 
  -6  -4   2      211.21      239.70      8.12 o 
  -5  -4   2       35.11       27.66      1.77 o 
  -4  -4   2     2345.90     2438.72     49.47 o 
  -3  -4   2      789.57      836.32     28.33 o 
  -2  -4   2      113.45      126.03      4.14 o 
  -1  -4   2      293.98      398.44     33.08 o 
   0  -4   2      513.99      544.33     28.82 o 
   1  -4   2      145.94      147.12      3.27 o 
   2  -4   2      225.78      239.69      6.03 o 
   3  -4   2      907.17      957.34     29.45 o 
   4  -4   2      521.33      510.56     13.90 o 
   5  -4   2       88.56       89.17      5.02 o 
   6  -4   2      199.76      221.03     12.72 o 
   7  -4   2       93.22       86.76      4.73 o 
   8  -4   2       14.39       10.68      2.91 o 
   9  -4   2       24.00       20.65      4.21 o 
  10  -4   2       19.11       20.89      4.82 o 
  11  -4   2       26.59       24.24      5.84 o 
  12  -4   2        0.49        0.13      3.09 o 
 -13  -3   2        0.01        0.88      2.98 o 
 -12  -3   2        5.50        2.40      3.19 o 
 -11  -3   2        0.05        1.02      3.74 o 
 -10  -3   2       14.90       13.47      3.75 o 
  -9  -3   2       66.11       66.35      3.69 o 
  -8  -3   2        4.78        2.75      3.00 o 
  -7  -3   2        5.43        6.33      1.40 o 
  -6  -3   2      620.33      651.89     27.48 o 
  -5  -3   2      755.98      798.97     33.85 o 
  -3  -3   2     1126.92     1055.02     25.02 o 
  -2  -3   2     1597.95     1586.44     38.40 o 
  -1  -3   2     2300.08     2374.02     45.47 o 
   0  -3   2     7162.96     7210.33    141.71 o 
   1  -3   2      538.55      543.22     12.30 o 
   3  -3   2     1025.95     1085.03     37.36 o 
   4  -3   2       51.47       56.23      1.76 o 
   5  -3   2      480.32      496.63     17.49 o 
   6  -3   2      381.34      379.46     14.19 o 
   7  -3   2      109.74       97.90      2.25 o 
   8  -3   2       11.61       13.22      3.84 o 
   9  -3   2       38.21       33.14      5.27 o 
  10  -3   2        0.63        2.19      5.24 o 
  11  -3   2       16.57       12.06      6.15 o 
  12  -3   2        0.46        2.26      3.60 o 
 -13  -2   2        3.35        2.19      2.58 o 
 -12  -2   2        1.56        4.32      3.38 o 
 -11  -2   2        0.02        1.28      4.56 o 
 -10  -2   2       62.87       65.69      4.11 o 
  -9  -2   2      239.77      253.30      4.23 o 
  -8  -2   2       33.94       36.44      2.31 o 
  -7  -2   2      467.46      471.93     19.91 o 
  -6  -2   2       37.50       38.72      1.82 o 
  -5  -2   2       41.53       49.28      2.89 o 
  -4  -2   2        0.51        0.54      1.01 o 
  -3  -2   2      629.71      615.24     18.82 o 
  -2  -2   2       38.95       32.01      2.88 o 
  -1  -2   2     1241.43     1202.74     33.10 o 
   0  -2   2     3730.35     3603.31     98.34 o 
   1  -2   2        8.66        7.48      1.02 o 
   2  -2   2        5.52        4.69      0.80 o 
   3  -2   2      363.02      330.89     13.71 o 
   4  -2   2      106.84       93.14      2.40 o 
   5  -2   2      125.79      111.05      4.87 o 
   6  -2   2       15.47       16.56      1.74 o 
   7  -2   2      152.88      146.85      4.32 o 
   8  -2   2       83.45       88.13      9.56 o 
   9  -2   2        2.77        3.86      4.24 o 
  10  -2   2       95.61       99.54      4.73 o 
  11  -2   2       29.99       33.54      5.23 o 
  12  -2   2        1.36        5.35      3.96 o 
  13  -2   2       26.60       33.16      3.12 o 
 -13  -1   2        1.57        1.20      2.90 o 
 -12  -1   2        6.13        4.96      3.46 o 
 -11  -1   2      186.96      195.38      6.76 o 
 -10  -1   2        0.16        2.66      4.06 o 
  -9  -1   2       35.99       40.40      4.54 o 
  -8  -1   2        0.97        1.71      1.89 o 
  -7  -1   2       10.73       13.10      1.12 o 
  -6  -1   2     1101.35     1103.93     20.08 o 
  -5  -1   2      523.57      616.29     10.18 o 
  -4  -1   2      557.25      583.06     25.70 o 
  -3  -1   2        2.71        3.70      0.86 o 
  -2  -1   2       70.85       62.86      0.88 o 
  -1  -1   2     3024.38     2870.63     94.16 o 
   0  -1   2      847.16      826.28     24.15 o 
   1  -1   2     1805.21     1810.48     15.14 o 
   2  -1   2      338.85      296.83      9.12 o 
   3  -1   2        0.06        0.78      0.75 o 
   5  -1   2      174.46      190.17      9.32 o 
   6  -1   2      610.68      639.53     15.25 o 
   7  -1   2        0.83        3.00      1.82 o 
   8  -1   2      100.33       97.58     54.34 o 
   9  -1   2       15.69       16.78      4.17 o 
  10  -1   2       65.00       73.49      4.67 o 
  11  -1   2       46.42       54.20      4.62 o 
  12  -1   2        7.50        6.62      4.06 o 
  13  -1   2       15.75       20.62      3.32 o 
 -13   0   2        0.48        1.96      2.59 o 
 -12   0   2        8.97        7.36      5.05 o 
 -11   0   2        0.03        2.22      4.72 o 
 -10   0   2       20.39       31.35      4.30 o 
  -9   0   2       53.01       56.50      3.61 o 
  -8   0   2        1.05        2.28      2.39 o 
  -7   0   2       22.14       19.75      2.58 o 
  -6   0   2       15.42       16.15      0.96 o 
  -5   0   2      382.25      381.87      9.14 o 
  -4   0   2       53.53       47.39      2.57 o 
  -3   0   2     2031.24     1915.94     43.92 o 
  -2   0   2     1889.22     1866.06     43.54 o 
  -1   0   2     2906.45     2822.39    108.19 o 
   0   0   2     8236.92     7345.31    178.58 o 
   1   0   2     3495.16     3288.32     77.01 o 
   2   0   2     1020.78      868.08     46.43 o 
   3   0   2       98.49       87.93      2.87 o 
   4   0   2      105.12       95.81      2.78 o 
   5   0   2      195.22      177.72      6.80 o 
   6   0   2     1758.24     1629.65     54.57 o 
   7   0   2      564.14      578.54     40.74 o 
   8   0   2       76.79       79.12      4.14 o 
   9   0   2      351.64      336.57     22.31 o 
  10   0   2       10.13        7.07      4.22 o 
  11   0   2        0.52        2.95      4.20 o 
  12   0   2        0.39       -0.99      4.74 o 
  13   0   2        6.85        7.95      3.28 o 
 -13   1   2        4.07        8.20      5.34 o 
 -12   1   2       12.97        8.70      3.43 o 
 -11   1   2        3.92        4.63      5.87 o 
 -10   1   2      406.53      441.86     12.28 o 
  -9   1   2        0.42        1.33      2.56 o 
  -8   1   2       26.23       35.34      2.67 o 
  -7   1   2        0.06        0.47      1.76 o 
  -6   1   2        8.44        6.20      1.59 o 
  -5   1   2       33.97       38.52      1.12 o 
  -4   1   2      456.70      542.37     13.38 o 
  -2   1   2     1505.37     1453.34     27.59 o 
  -1   1   2      206.62      165.78      5.36 o 
   0   1   2     3597.12     2949.94    128.31 o 
   1   1   2      194.56      177.21      6.44 o 
   2   1   2      229.74      198.59      7.93 o 
   3   1   2       14.02       11.92      0.55 o 
   4   1   2      318.18      283.94     15.84 o 
   5   1   2      639.97      652.41     19.60 o 
   6   1   2      443.29      470.06     28.08 o 
   7   1   2      367.37      381.08     14.72 o 
   8   1   2      239.12      228.28     11.34 o 
   9   1   2      160.39      143.71     11.48 o 
  10   1   2        1.39       -1.64      6.57 o 
  11   1   2        6.07        6.82      8.71 o 
  12   1   2        4.60        5.96      4.05 o 
  13   1   2        0.23        5.03      4.74 o 
 -13   2   2        3.80        4.18      5.17 o 
 -12   2   2        7.77       12.34      3.58 o 
 -11   2   2       13.12        8.78      3.92 o 
 -10   2   2      198.66      225.79     11.86 o 
  -9   2   2      468.05      456.27     44.26 o 
  -8   2   2       47.51       41.51      5.51 o 
  -7   2   2        1.68        4.66      1.96 o 
  -6   2   2      162.09      140.78      7.68 o 
  -5   2   2      376.62      378.19     19.18 o 
  -4   2   2     1452.97     1378.37     64.62 o 
  -3   2   2     3154.25     3257.58    103.07 o 
  -2   2   2     3366.12     3393.19     38.35 o 
  -1   2   2     3559.08     3561.03     74.49 o 
   0   2   2       71.76       61.68      3.10 o 
   1   2   2    13712.43    11828.82    283.79 o 
   2   2   2      740.70      724.93     11.57 o 
   3   2   2        5.36        2.14      1.29 o 
   4   2   2      203.04      180.28     11.40 o 
   5   2   2       41.96       46.94      6.61 o 
   6   2   2       43.93       44.52      3.93 o 
   7   2   2       16.63       15.94      2.75 o 
   8   2   2       41.34       38.71      2.70 o 
   9   2   2       46.91       50.76      3.06 o 
  10   2   2      125.87      119.37      9.42 o 
  11   2   2       11.21       12.14      4.43 o 
  12   2   2        2.23        2.14      4.02 o 
  13   2   2       29.37       29.30     17.35 o 
 -12   3   2        2.69        1.78      2.93 o 
 -11   3   2        0.12        3.37      4.22 o 
 -10   3   2        1.88       -0.61      3.05 o 
  -9   3   2      605.07      630.92    100.66 o 
  -8   3   2      143.01      126.92     14.09 o 
  -7   3   2        7.26        3.91      2.48 o 
  -6   3   2      379.28      422.73     23.21 o 
  -5   3   2      907.26      952.45     38.60 o 
  -4   3   2      688.76      645.78     22.57 o 
  -3   3   2      629.83      629.44     14.06 o 
  -2   3   2     4567.24     4574.23    101.32 o 
  -1   3   2      142.10      149.30      4.35 o 
   0   3   2       22.10       24.11      2.10 o 
   1   3   2     4675.83     4491.69    178.70 o 
   2   3   2      256.61      244.07      5.63 o 
   3   3   2     3044.16     2903.42     71.43 o 
   4   3   2      800.24     1005.92     84.97 o 
   5   3   2       64.25       61.11      2.73 o 
   6   3   2       22.54       21.87      1.59 o 
   7   3   2       57.29       51.32      2.48 o 
   8   3   2       43.63       36.12      3.15 o 
   9   3   2      193.94      174.42      3.48 o 
  10   3   2        6.29        6.98      3.34 o 
  11   3   2        5.40        5.18      3.29 o 
  12   3   2        1.15       -2.27      3.92 o 
  13   3   2       18.68       21.99      4.15 o 
 -12   4   2        0.02       -2.46      5.08 o 
 -11   4   2        0.12        1.72      2.46 o 
 -10   4   2        4.92        8.62      2.94 o 
  -9   4   2        8.05       13.56      3.30 o 
  -8   4   2     1282.53     1380.41    167.38 o 
  -7   4   2      237.08      221.43     30.49 o 
  -6   4   2      187.29      201.86     20.34 o 
  -5   4   2     2229.67     2208.11    151.88 o 
  -4   4   2      496.56      450.52     18.28 o 
  -3   4   2       19.58       15.60      1.35 o 
  -2   4   2      145.92      143.29      7.30 o 
  -1   4   2        0.98        1.64      0.56 o 
   0   4   2       50.89       46.98      1.51 o 
   1   4   2       69.85       56.21      3.64 o 
   2   4   2     2136.13     2042.49     35.35 o 
   3   4   2     1062.44     1080.27     18.32 o 
   4   4   2     2010.78     2016.88     54.76 o 
   5   4   2       18.39       24.09      3.13 o 
   6   4   2       59.46       68.57      5.57 o 
   7   4   2       92.46       86.01      4.11 o 
   8   4   2       20.85       20.42      2.96 o 
   9   4   2      242.50      261.87      4.96 o 
  10   4   2       54.15       56.19      3.54 o 
  11   4   2        3.48        0.28      3.84 o 
  12   4   2        8.50        7.23      3.42 o 
  13   4   2        6.29       10.03      3.85 o 
 -11   5   2       26.81       20.58      2.68 o 
  -9   5   2        0.32        0.32      3.13 o 
  -8   5   2       54.86       62.75      3.48 o 
  -7   5   2      996.33     1091.90    121.24 o 
  -6   5   2       66.52       56.83      3.13 o 
  -5   5   2      479.15      391.70    202.03 o 
  -4   5   2       19.25       20.41      1.94 o 
  -3   5   2       28.87       33.11      1.86 o 
  -2   5   2       97.23       95.32      6.20 o 
  -1   5   2       98.21       86.29      3.33 o 
   0   5   2      348.68      310.15     10.18 o 
   1   5   2      817.97      804.85     19.76 o 
   2   5   2       38.27       34.91      1.89 o 
   3   5   2       14.83       17.09      0.86 o 
   4   5   2      837.74      857.55     20.75 o 
   5   5   2      127.10      114.43      3.40 o 
   6   5   2        0.16       -0.13      2.60 o 
   7   5   2        2.83        5.87      5.28 o 
   8   5   2        1.10        3.12      3.59 o 
   9   5   2        1.01        3.20      3.99 o 
  10   5   2      109.11      111.18      4.31 o 
  11   5   2       26.44       31.58      3.93 o 
  12   5   2       70.32       85.07      4.84 o 
  13   5   2        1.65        7.85      8.87 o 
 -11   6   2       23.12       19.15      2.65 o 
 -10   6   2      143.57      134.07      4.82 o 
  -9   6   2       53.24       60.50      3.73 o 
  -8   6   2      116.76      101.88      3.54 o 
  -7   6   2       60.67       62.63      8.07 o 
  -6   6   2      519.72      552.22     52.51 o 
  -5   6   2       11.05       12.94      3.19 o 
  -4   6   2       47.30       42.48      5.54 o 
  -3   6   2       59.20       57.68      2.56 o 
  -2   6   2        2.81        0.77      1.31 o 
  -1   6   2      315.99      341.43     14.15 o 
   0   6   2        0.41        1.17      0.90 o 
   1   6   2      281.25      273.23      8.70 o 
   3   6   2        1.43        0.63      1.01 o 
   4   6   2      179.78      156.42      8.26 o 
   5   6   2      750.22      779.89     52.16 o 
   6   6   2       42.05       54.20      3.82 o 
   7   6   2        7.17        4.40      4.08 o 
   8   6   2       10.91       10.27      3.98 o 
   9   6   2       11.66       10.40      5.74 o 
  10   6   2       43.35       54.64      4.49 o 
  11   6   2        0.23        2.03      5.53 o 
  12   6   2       44.21       47.71      8.32 o 
  13   6   2        6.65        8.53      4.13 o 
 -10   7   2       52.45       39.12      3.11 o 
  -9   7   2       11.61       10.60      2.52 o 
  -8   7   2      147.12      139.99      7.70 o 
  -7   7   2        1.19        6.28      5.15 o 
  -6   7   2       25.77       27.52      3.42 o 
  -5   7   2       15.53       17.64      3.88 o 
  -4   7   2        0.38        0.83      3.25 o 
  -3   7   2       25.90       25.71      2.83 o 
  -2   7   2      184.55      200.81      2.16 o 
  -1   7   2      202.12      207.54      8.69 o 
   0   7   2       68.51       71.31      4.09 o 
   1   7   2       36.96       31.71      1.52 o 
   2   7   2       68.56       54.65      4.35 o 
   3   7   2      158.21      172.60      9.85 o 
   4   7   2      134.02      146.09      7.01 o 
   5   7   2      622.57      617.52     49.72 o 
   6   7   2       10.51       16.45      4.06 o 
   7   7   2      217.47      247.28     11.31 o 
   8   7   2        0.14        2.78      4.24 o 
   9   7   2      294.07      345.80      6.90 o 
  10   7   2      253.43      283.89     25.49 o 
  11   7   2       16.06       22.05      3.91 o 
  12   7   2        0.02        1.37      3.35 o 
 -10   8   2       37.37       36.76      3.48 o 
  -9   8   2        0.25       -1.08      2.85 o 
  -8   8   2        0.32        2.29      3.20 o 
  -7   8   2        0.00        6.10      7.76 o 
  -6   8   2        4.03        7.14      5.71 o 
  -5   8   2      205.46      274.06     33.23 o 
  -4   8   2       89.63      108.27      8.64 o 
  -3   8   2       24.23       22.06      4.36 o 
  -2   8   2       29.96       28.49      3.09 o 
  -1   8   2        8.08       11.32      2.81 o 
   0   8   2       32.98       38.89      2.26 o 
   1   8   2       17.96       18.87      4.62 o 
   2   8   2       21.50       26.47      2.14 o 
   3   8   2       38.66       36.33      2.31 o 
   4   8   2      278.63      258.85     14.23 o 
   5   8   2      114.11       87.18      4.00 o 
   6   8   2      650.66      618.51     48.91 o 
   7   8   2      716.11      781.67     53.55 o 
   8   8   2       71.34       78.64      6.47 o 
   9   8   2      138.95      167.87     12.56 o 
  10   8   2       37.19       43.36      4.16 o 
  11   8   2        2.68       -0.51      3.52 o 
  12   8   2        1.90        4.08      3.02 o 
  -9   9   2        1.03        0.27      3.54 o 
  -8   9   2       11.15        6.09      2.88 o 
  -7   9   2        1.62        2.84      3.29 o 
  -6   9   2       56.64       69.14      4.34 o 
  -5   9   2        7.13        8.98      4.16 o 
  -4   9   2        1.82        2.83      3.79 o 
  -3   9   2       44.30       43.37      3.56 o 
  -2   9   2       16.15       19.28      3.39 o 
  -1   9   2      113.35      116.29      6.88 o 
   0   9   2        3.67        5.70      3.31 o 
   1   9   2        0.01        1.27      3.17 o 
   2   9   2      161.81      163.60      5.23 o 
   3   9   2       16.43       13.68      3.35 o 
   4   9   2      855.54      799.54     50.72 o 
   5   9   2      528.26      540.10     30.95 o 
   6   9   2        1.76        4.38      4.29 o 
   7   9   2      116.66       99.17      7.22 o 
   9   9   2       17.52       17.79      4.04 o 
  10   9   2        1.51        2.17      3.62 o 
  11   9   2        3.54        5.19      4.00 o 
  -8  10   2        2.92        5.70      3.73 o 
  -7  10   2        0.00       -1.33      3.59 o 
  -6  10   2       11.64       11.84      3.45 o 
  -5  10   2        0.63        1.98      3.86 o 
  -4  10   2        2.97        6.94      3.84 o 
  -3  10   2        3.25        9.36      3.58 o 
  -2  10   2        0.79        4.61      3.60 o 
  -1  10   2        0.00        0.73      3.51 o 
   0  10   2       21.03       21.68      3.53 o 
   1  10   2      188.66      182.10      5.58 o 
   2  10   2       69.09       65.32      5.55 o 
   3  10   2        5.79        7.56      5.30 o 
   4  10   2      348.43      351.35     24.61 o 
   5  10   2        2.64        4.56      3.67 o 
   6  10   2       92.53       97.47      4.41 o 
   7  10   2       21.77       29.32      5.61 o 
   8  10   2        3.97        6.58      3.84 o 
   9  10   2       21.59       28.65      3.61 o 
  10  10   2        5.34        6.58      3.17 o 
  11  10   2        0.55        1.32      2.61 o 
  -6  11   2       16.99       18.38      3.44 o 
  -5  11   2        0.63        4.24      3.48 o 
  -4  11   2        7.08        8.10      3.70 o 
  -3  11   2       21.73       24.08      3.75 o 
  -2  11   2       50.47       63.67      3.72 o 
  -1  11   2      195.47      226.56     15.98 o 
   0  11   2       39.01       42.05      7.23 o 
   1  11   2       74.13       85.54      5.71 o 
   2  11   2      180.97      194.90      6.14 o 
   3  11   2       43.02       35.34      5.93 o 
   4  11   2      115.98      122.28      6.28 o 
   5  11   2       13.12        9.29      3.42 o 
   6  11   2        3.22       -2.00      3.81 o 
   7  11   2        1.51        6.96      3.89 o 
   8  11   2        0.00       -1.41      3.32 o 
   9  11   2        5.61        6.07      2.97 o 
  10  11   2        2.73        4.45      2.60 o 
  -5  12   2        0.06       -2.03      4.57 o 
  -4  12   2        1.00        2.11      4.35 o 
  -3  12   2        0.00       -1.39      4.52 o 
  -2  12   2        8.83       11.36      3.63 o 
  -1  12   2       12.75       17.16      6.34 o 
   0  12   2        0.35        4.15      5.46 o 
   1  12   2       23.09       27.13      5.18 o 
   2  12   2        7.81       11.63     10.84 o 
   3  12   2        6.56        8.32      5.57 o 
   4  12   2        3.49        1.17      5.43 o 
   5  12   2       23.20       32.68      5.69 o 
   6  12   2        0.00       -0.08      3.54 o 
   7  12   2        0.11        0.74      3.70 o 
   8  12   2        1.71        0.94      3.22 o 
  -2  13   2        2.25        6.40      4.34 o 
  -1  13   2        9.60        7.54      2.72 o 
   0  13   2        3.97        0.20      9.58 o 
   1  13   2       11.33        7.17      4.93 o 
   2  13   2        0.00       -3.23      4.87 o 
   3  13   2       29.49       27.09      4.91 o 
   4  13   2       22.04       24.64      5.07 o 
   5  13   2        3.63        2.14      4.68 o 
   6  13   2        5.39        7.29      4.38 o 
   7  13   2        0.01       -0.51      3.14 o 
   1  14   2        0.99        0.46      4.14 o 
   2  14   2        1.11        1.63      8.23 o 
   3  14   2        0.95       -0.23      4.04 o 
   4  14   2        0.07        1.41      3.86 o 
  -5 -13   3        3.72        3.72      4.43 o 
  -4 -13   3        2.52       -0.47      9.39 o 
  -3 -13   3       10.63        7.32      2.74 o 
  -2 -13   3       40.55       40.93      5.04 o 
  -1 -13   3       31.71       24.43      3.74 o 
   0 -13   3       49.25       51.01      2.92 o 
   1 -13   3       27.36       28.08      4.54 o 
   2 -13   3        0.70        0.04      3.26 o 
  -7 -12   3        0.88       -0.57      4.65 o 
  -6 -12   3        1.29        6.67      3.59 o 
  -5 -12   3        2.22        4.47      5.16 o 
  -4 -12   3        0.42        3.27      3.94 o 
  -3 -12   3        2.30        2.77      3.60 o 
  -2 -12   3       14.35       11.45      3.77 o 
  -1 -12   3       29.68       37.90      5.02 o 
   0 -12   3       42.54       49.12      3.86 o 
   1 -12   3       53.96       59.27      4.75 o 
   2 -12   3        6.21        7.30      3.45 o 
   3 -12   3        0.47       -2.27      3.36 o 
   4 -12   3        3.76        4.87      2.99 o 
  -9 -11   3        0.44        2.58      2.67 o 
  -8 -11   3        0.04        0.88      3.20 o 
  -7 -11   3        4.67       10.07      5.61 o 
  -6 -11   3        5.79        1.87      4.41 o 
  -5 -11   3        2.36        2.06      4.59 o 
  -4 -11   3        3.03        0.79      4.35 o 
  -3 -11   3       25.54       24.48      3.61 o 
  -2 -11   3       16.67       19.58      7.66 o 
  -1 -11   3        4.48        7.29      4.29 o 
   0 -11   3       64.07       73.14      4.82 o 
   1 -11   3        1.20        0.79      4.12 o 
   2 -11   3        5.84        8.17      4.89 o 
   3 -11   3       17.85       17.77      4.05 o 
   4 -11   3        0.36        6.79      4.21 o 
   5 -11   3       26.95       31.22     10.65 o 
   6 -11   3        0.26        0.33      2.88 o 
 -10 -10   3        0.96        0.11      2.56 o 
  -9 -10   3        8.18        5.67      3.23 o 
  -8 -10   3        6.73        4.07      4.12 o 
  -7 -10   3        3.96        0.32      4.52 o 
  -6 -10   3        2.06        1.91      5.90 o 
  -5 -10   3      150.38      126.88      4.96 o 
  -4 -10   3      106.84      103.04      6.63 o 
  -3 -10   3        0.17       -0.72      3.56 o 
  -2 -10   3        1.87        2.72      3.66 o 
  -1 -10   3        3.92        3.07      4.24 o 
   0 -10   3       19.54       25.03     13.23 o 
   1 -10   3        0.30        2.04      4.38 o 
   2 -10   3       22.64       19.11      4.06 o 
   3 -10   3        4.47        7.95      4.01 o 
   4 -10   3        8.87       16.79      3.97 o 
   5 -10   3       12.37       16.08      3.83 o 
   6 -10   3       13.49       13.30      3.48 o 
   7 -10   3        9.23       12.32      2.98 o 
 -11  -9   3        4.86        3.66      2.32 o 
 -10  -9   3       17.25       19.28      6.28 o 
  -9  -9   3        0.38       -1.25      2.90 o 
  -8  -9   3        9.74        8.58      6.70 o 
  -7  -9   3        5.63        3.39      4.56 o 
  -6  -9   3       33.93       28.37      5.74 o 
  -5  -9   3        0.11        2.89      3.43 o 
  -4  -9   3       22.25       23.57      3.32 o 
  -3  -9   3       10.73       11.64      3.73 o 
  -2  -9   3       25.40       16.94      3.18 o 
  -1  -9   3      182.69      191.47     19.76 o 
   0  -9   3       11.31        9.08      6.46 o 
   1  -9   3       49.25       53.77      4.86 o 
   2  -9   3       52.02       51.39      6.35 o 
   3  -9   3       35.99       33.15      4.10 o 
   4  -9   3       30.53       26.10      4.07 o 
   5  -9   3       48.13       46.32      5.71 o 
   6  -9   3        5.34        1.44      5.39 o 
   7  -9   3        0.61       -2.26      5.42 o 
   8  -9   3        0.02        2.95      2.88 o 
 -11  -8   3        2.76        4.13      2.38 o 
 -10  -8   3        0.00        3.56      3.00 o 
  -9  -8   3       32.14       26.20      5.34 o 
  -8  -8   3        9.59        9.22      6.72 o 
  -7  -8   3        3.27        1.29      3.93 o 
  -6  -8   3        1.26        3.17      5.53 o 
  -5  -8   3        3.18        2.00      3.24 o 
  -4  -8   3      202.68      190.52     11.27 o 
  -3  -8   3       45.45       49.03      7.16 o 
  -2  -8   3        5.71        9.04      3.08 o 
  -1  -8   3        0.75        2.69      3.15 o 
   0  -8   3       31.15       37.43      7.37 o 
   1  -8   3        3.24        1.22      3.88 o 
   2  -8   3       15.12       18.16      4.05 o 
   3  -8   3       28.41       27.94      3.89 o 
   4  -8   3        1.75        2.33      3.72 o 
   5  -8   3        0.27        0.79      3.75 o 
   6  -8   3       35.85       30.19      3.82 o 
   7  -8   3       14.03        6.98      6.23 o 
   8  -8   3        2.73        0.43      3.24 o 
   9  -8   3       28.46       18.77      3.36 o 
 -12  -7   3        0.26       -0.02      2.19 o 
 -11  -7   3       19.55       16.72      2.84 o 
 -10  -7   3        7.70        9.70      3.49 o 
  -9  -7   3       10.69        5.43      3.53 o 
  -8  -7   3        0.75        3.95      6.31 o 
  -7  -7   3       37.02       33.19      4.14 o 
  -6  -7   3       18.86       22.93      2.91 o 
  -5  -7   3        0.52        0.69      2.53 o 
  -4  -7   3       23.49       25.37      3.01 o 
  -3  -7   3       26.72       35.74      2.99 o 
  -2  -7   3      138.17      147.09      9.60 o 
  -1  -7   3       81.77       88.51      5.32 o 
   0  -7   3       15.83       16.80      1.60 o 
   1  -7   3       31.22       31.66      2.52 o 
   2  -7   3        0.24        1.97      3.35 o 
   3  -7   3       21.79       21.10      3.36 o 
   4  -7   3       48.81       42.27      3.67 o 
   5  -7   3        1.73        1.75      5.87 o 
   6  -7   3       17.95       15.56      5.60 o 
   7  -7   3        0.54        1.50      4.61 o 
   9  -7   3        1.02       -1.24      4.10 o 
  10  -7   3        5.19        4.68      3.67 o 
 -12  -6   3        0.56        0.90      2.48 o 
 -11  -6   3        8.54        9.39      3.16 o 
 -10  -6   3       18.81       16.16      3.65 o 
  -9  -6   3        4.29        8.58      3.76 o 
  -8  -6   3       23.96       26.62      3.62 o 
  -7  -6   3       17.71       17.28      3.89 o 
  -6  -6   3        1.10        1.23      2.77 o 
  -5  -6   3        0.15        1.80      2.61 o 
  -4  -6   3      172.27      182.99     15.03 o 
  -3  -6   3      861.07     1050.65     95.34 o 
  -2  -6   3      251.85      247.85      8.46 o 
  -1  -6   3        0.35       -0.07      1.68 o 
   0  -6   3      265.35      291.45     12.26 o 
   1  -6   3      712.22      736.21     31.61 o 
   2  -6   3       59.57       63.47      2.38 o 
   3  -6   3      152.47      150.48      5.49 o 
   4  -6   3       33.61       39.20      3.04 o 
   5  -6   3        0.31        0.08      4.94 o 
   6  -6   3      109.85      116.03      8.20 o 
   7  -6   3      192.40      202.97     20.10 o 
   8  -6   3        0.44       -1.13      2.99 o 
   9  -6   3        9.24        8.44      3.88 o 
  10  -6   3        4.40        4.69      3.78 o 
  11  -6   3        4.00        3.68      2.76 o 
 -12  -5   3        0.23       -0.75      3.27 o 
 -11  -5   3        4.23        4.36      3.33 o 
 -10  -5   3       13.75       10.39      3.68 o 
  -9  -5   3        3.65        2.99      3.65 o 
  -8  -5   3        0.00        1.49      3.47 o 
  -7  -5   3       19.59       16.37      2.53 o 
  -6  -5   3       16.43       16.35      2.28 o 
  -5  -5   3       74.72       83.05      4.39 o 
  -4  -5   3      153.50      159.67     10.83 o 
  -3  -5   3        8.21        6.37      1.56 o 
  -2  -5   3      509.83      519.54     27.98 o 
  -1  -5   3     1830.23     1953.65     20.84 o 
   0  -5   3       35.71       43.79      1.02 o 
   1  -5   3        3.84        3.76      1.25 o 
   2  -5   3       16.59       21.06      1.27 o 
   3  -5   3        6.35        6.11      1.15 o 
   4  -5   3       19.93       14.93      2.20 o 
   5  -5   3        2.20        2.09      2.39 o 
   6  -5   3       65.72       65.50      3.78 o 
   7  -5   3       41.93       44.27      4.36 o 
   8  -5   3       16.27       13.41      3.68 o 
   9  -5   3       39.56       33.58      4.15 o 
  10  -5   3        6.44        4.98      3.80 o 
  11  -5   3        0.89        1.73      3.68 o 
 -12  -4   3        0.79       -0.34      3.50 o 
 -11  -4   3        0.20        1.83      4.31 o 
 -10  -4   3        1.08        3.35      3.60 o 
  -9  -4   3        9.23       14.14      3.57 o 
  -8  -4   3       78.95       79.29      6.38 o 
  -7  -4   3      198.63      197.02      4.11 o 
  -5  -4   3      354.60      363.99     16.89 o 
  -4  -4   3        3.07        5.92      1.05 o 
  -2  -4   3      263.23      249.73      7.60 o 
  -1  -4   3      780.86      862.11     11.96 o 
   0  -4   3      584.95      663.43     17.60 o 
   1  -4   3      222.88      239.93      6.46 o 
   2  -4   3      286.75      281.27      6.24 o 
   3  -4   3       94.01      122.85      4.23 o 
   4  -4   3       29.77       29.34      1.31 o 
   5  -4   3      417.90      429.98      9.01 o 
   6  -4   3       16.78       14.21      2.88 o 
   7  -4   3      126.02      123.44      4.22 o 
   8  -4   3        0.01        0.76      3.98 o 
   9  -4   3       39.83       32.40     19.39 o 
  10  -4   3        1.46        2.88      4.15 o 
  11  -4   3        0.83       -1.12      3.68 o 
  12  -4   3        4.26        5.40      3.00 o 
 -12  -3   3       25.37       23.76      3.73 o 
 -11  -3   3        0.08       -1.42      3.46 o 
 -10  -3   3        0.03       -0.58      5.03 o 
  -9  -3   3        0.09       -0.29      2.94 o 
  -8  -3   3       37.79       33.79      2.65 o 
  -7  -3   3      106.13      108.80      3.05 o 
  -6  -3   3      905.57      967.80     27.92 o 
  -5  -3   3        3.58        0.73      1.14 o 
  -4  -3   3       77.78       97.40      2.53 o 
  -3  -3   3     2359.41     2300.70     47.05 o 
  -2  -3   3      801.43      827.67     21.92 o 
  -1  -3   3        0.00        1.33      0.77 o 
   0  -3   3       85.69       90.16      2.19 o 
   1  -3   3     1399.72     1395.43     29.42 o 
   2  -3   3     1289.70     1230.64     35.11 o 
   3  -3   3       44.45       38.76      1.90 o 
   4  -3   3      586.75      635.71     14.53 o 
   5  -3   3        0.00        0.86      1.01 o 
   6  -3   3       31.41       35.97      2.22 o 
   7  -3   3        6.24        2.95      2.50 o 
   8  -3   3       47.86       49.37      3.92 o 
   9  -3   3       10.08       11.28      4.09 o 
  10  -3   3       34.09       30.09      9.68 o 
  11  -3   3        8.31        7.16      3.98 o 
  12  -3   3        0.22        1.23      3.34 o 
 -13  -2   3        1.15        2.94      4.89 o 
 -12  -2   3        2.28        3.86      3.01 o 
 -11  -2   3        1.68        1.17      3.60 o 
 -10  -2   3       19.29       17.14      3.79 o 
  -9  -2   3       55.67       52.91      9.77 o 
  -8  -2   3       18.46       22.44      2.11 o 
  -7  -2   3      218.25      238.84      5.64 o 
  -6  -2   3     3194.35     3418.56     84.44 o 
  -5  -2   3       18.79       13.65      1.44 o 
  -4  -2   3     1232.03     1344.42     39.85 o 
  -3  -2   3     1161.80     1249.33     18.81 o 
  -2  -2   3       75.80       77.87      2.26 o 
  -1  -2   3     6010.34     5842.79    159.69 o 
   0  -2   3     1771.25     1668.51     29.38 o 
   1  -2   3     1917.38     2099.46     60.38 o 
   2  -2   3     2515.82     2384.78     43.58 o 
   3  -2   3       11.66        8.89      1.06 o 
   4  -2   3     2028.51     1990.64     99.61 o 
   5  -2   3      779.02      797.49     32.35 o 
   6  -2   3      305.65      282.65     12.03 o 
   7  -2   3      103.52       94.58      3.50 o 
   8  -2   3       25.66       24.79      3.79 o 
   9  -2   3       25.10       31.21      4.18 o 
  10  -2   3       52.55       34.42     26.94 o 
  11  -2   3       28.00       31.90      4.10 o 
  12  -2   3        0.10        0.68      3.57 o 
  13  -2   3       43.59       47.98      3.03 o 
 -13  -1   3        0.93        1.26      4.25 o 
 -12  -1   3       34.99       25.43      3.44 o 
 -11  -1   3       67.21       56.62      3.88 o 
 -10  -1   3       26.24       30.35      3.94 o 
  -9  -1   3       80.51       77.12      3.54 o 
  -8  -1   3      247.86      245.18     11.41 o 
  -7  -1   3        2.39        2.49      1.28 o 
  -6  -1   3      321.74      288.47      6.72 o 
  -5  -1   3        0.07        2.70      1.03 o 
  -4  -1   3       11.39       11.36      1.03 o 
  -3  -1   3      119.88      128.71      2.44 o 
  -2  -1   3      282.42      288.08      2.91 o 
  -1  -1   3      190.75      192.91      4.48 o 
   0  -1   3     4833.00     4534.93    142.99 o 
   1  -1   3     6666.49     6625.07     44.14 o 
   2  -1   3      760.37      775.65     24.11 o 
   3  -1   3      351.77      362.07     18.42 o 
   4  -1   3       36.59       36.46      1.18 o 
   5  -1   3     1046.18     1050.80     42.73 o 
   6  -1   3        2.65        2.69      1.00 o 
   7  -1   3       16.03       17.15      2.16 o 
   8  -1   3       93.47       99.68     11.72 o 
   9  -1   3       98.52      108.92     16.53 o 
  10  -1   3        0.64        3.91      5.28 o 
  11  -1   3        0.83        2.50      4.34 o 
  12  -1   3        6.90        8.07      3.76 o 
  13  -1   3        8.94        9.53      5.87 o 
 -13   0   3        0.55        1.10      4.77 o 
 -12   0   3       79.94       59.39      3.25 o 
 -11   0   3        0.13        4.37      3.64 o 
 -10   0   3        4.42        3.97      3.89 o 
  -9   0   3       44.69       43.87      2.82 o 
  -8   0   3       14.48       16.87      2.51 o 
  -7   0   3        2.04        6.36      1.88 o 
  -6   0   3        0.90        1.02      1.06 o 
  -5   0   3     1004.18     1139.52     32.72 o 
  -4   0   3     1600.54     1750.31     50.09 o 
  -3   0   3      430.88      438.34     16.62 o 
  -2   0   3       31.36       28.42      0.97 o 
  -1   0   3     1751.57     1785.44     97.06 o 
   0   0   3     1307.54     1215.10     39.08 o 
   1   0   3     1505.82     1456.52     36.42 o 
   2   0   3      254.95      258.91      9.35 o 
   3   0   3        3.72        4.30      0.71 o 
   4   0   3      354.38      334.32     17.85 o 
   5   0   3      438.54      396.65      9.88 o 
   6   0   3      690.29      648.02     19.08 o 
   7   0   3       51.23       62.35      5.93 o 
   8   0   3      233.11      209.57     14.28 o 
   9   0   3      588.40      577.47     36.95 o 
  10   0   3       20.45       21.14      4.94 o 
  11   0   3        4.15        3.31      4.29 o 
  12   0   3        1.84        0.81      3.82 o 
  13   0   3        3.58        0.62      3.15 o 
 -13   1   3        0.73        0.11      4.98 o 
 -12   1   3        6.96        4.32      2.95 o 
 -11   1   3        7.33        6.42      3.57 o 
 -10   1   3        3.12        2.14      2.64 o 
  -9   1   3       19.09       19.46      3.32 o 
  -8   1   3       74.63       72.17      4.16 o 
  -7   1   3        8.94       10.42      2.01 o 
  -6   1   3       80.67       71.25      1.95 o 
  -5   1   3      314.25      300.52     12.84 o 
  -4   1   3     1069.36     1399.61     68.26 o 
  -3   1   3      119.79      101.60      3.21 o 
  -2   1   3      862.78      706.29     14.87 o 
  -1   1   3     1283.72     1304.50     50.12 o 
   0   1   3      409.69      369.31     17.68 o 
   1   1   3     1080.38      992.50     35.99 o 
   2   1   3      106.91       83.99      3.43 o 
   3   1   3      623.70      593.64     28.79 o 
   4   1   3       17.95       24.81      1.40 o 
   5   1   3      574.98      575.21     28.24 o 
   6   1   3       37.47       35.35      4.17 o 
   7   1   3        0.01       -0.34      1.95 o 
   8   1   3      468.86      453.51     16.75 o 
   9   1   3       42.01       41.60      3.08 o 
  10   1   3       19.45       11.19      4.43 o 
  11   1   3        0.02        0.50      4.31 o 
  12   1   3       11.73        9.95      3.97 o 
  13   1   3        4.21        5.69      3.17 o 
 -12   2   3        0.21        0.29      6.71 o 
 -11   2   3        2.42        5.11      3.53 o 
 -10   2   3       55.82       41.95      5.14 o 
  -9   2   3       85.48       76.34      3.24 o 
  -8   2   3        3.68        2.43      2.74 o 
  -7   2   3       44.09       44.62      2.21 o 
  -6   2   3       50.43       46.21      2.88 o 
  -4   2   3      279.21      303.94     12.67 o 
  -3   2   3      655.54      640.64     11.87 o 
  -2   2   3        3.27        3.77      0.49 o 
  -1   2   3       10.74       13.21      0.56 o 
   0   2   3        0.71        1.51      0.58 o 
   1   2   3     2801.50     2617.66     92.24 o 
   2   2   3     1335.77     1270.89     73.88 o 
   3   2   3      646.18      656.57     20.64 o 
   4   2   3     1943.77     2042.54     67.82 o 
   5   2   3      952.42     1032.85     68.35 o 
   6   2   3      666.48      695.63     39.91 o 
   7   2   3       35.06       32.48      3.13 o 
   8   2   3      260.19      269.81      6.19 o 
   9   2   3      577.35      520.04     35.04 o 
  10   2   3       12.50       13.66      3.35 o 
  11   2   3        9.56       10.97      4.35 o 
  12   2   3        0.98        6.69      7.01 o 
  13   2   3        0.06       -0.39      3.13 o 
 -12   3   3        0.17       -5.45      6.29 o 
 -11   3   3        0.02        0.31      3.42 o 
 -10   3   3        6.97        6.01      2.93 o 
  -9   3   3       49.44       36.40      2.79 o 
  -8   3   3      121.17      113.01      3.06 o 
  -6   3   3       48.20       51.11      2.85 o 
  -5   3   3        0.06       -0.30      1.55 o 
  -4   3   3       27.79       25.95      1.53 o 
  -3   3   3      634.17      604.02     11.85 o 
  -2   3   3       72.63       70.18      1.76 o 
  -1   3   3      464.54      416.84      9.92 o 
   0   3   3     2461.44     2342.14     92.71 o 
   1   3   3      821.11      742.40     18.09 o 
   2   3   3      244.75      236.75      8.04 o 
   3   3   3     4008.27     4344.87     87.54 o 
   4   3   3     1630.55     1667.80     72.91 o 
   5   3   3      179.95      247.74     19.78 o 
   6   3   3      224.94      233.57     11.32 o 
   7   3   3       33.66       32.36      2.78 o 
   8   3   3       50.19       47.39      3.16 o 
   9   3   3       65.74       70.57      3.82 o 
  10   3   3       37.01       41.02      3.58 o 
  11   3   3        6.26        7.56      3.26 o 
  12   3   3        0.13        1.39      5.27 o 
  13   3   3        1.23        0.43      3.03 o 
 -12   4   3        0.42       -1.85      4.88 o 
 -11   4   3       23.95       23.66      3.74 o 
 -10   4   3        0.71        3.55      2.74 o 
  -9   4   3        1.47        3.42      4.21 o 
  -8   4   3      397.26      357.81      5.58 o 
  -7   4   3      473.20      426.43     43.21 o 
  -6   4   3       97.76       94.03      7.20 o 
  -5   4   3       65.49       77.50      2.33 o 
  -4   4   3        4.74        5.01      1.45 o 
  -3   4   3        0.30       -0.07      1.11 o 
  -2   4   3     1554.10     1586.61      9.40 o 
  -1   4   3        7.49        7.40      0.62 o 
   0   4   3     1012.45      981.67     36.92 o 
   1   4   3     1928.64     1795.66     88.13 o 
   2   4   3      317.29      274.50      4.44 o 
   3   4   3      615.60      541.89     22.04 o 
   4   4   3      847.41      828.08     20.07 o 
   5   4   3      323.11      355.43      7.35 o 
   6   4   3      273.16      286.79     15.96 o 
   7   4   3        2.26        2.29      2.31 o 
   8   4   3        2.72        4.74      3.47 o 
   9   4   3        5.28        5.35      3.30 o 
  10   4   3      240.62      236.01      4.12 o 
  11   4   3        2.40        3.98      3.33 o 
  12   4   3        7.63        8.61      4.22 o 
  13   4   3        8.16        9.28      4.37 o 
 -11   5   3        0.53        0.59      2.92 o 
 -10   5   3       24.85       26.20      5.38 o 
  -9   5   3       37.59       28.68      3.56 o 
  -8   5   3      343.20      321.12     29.66 o 
  -7   5   3      497.04      506.27     46.58 o 
  -6   5   3      228.19      204.97    108.88 o 
  -5   5   3       49.57       48.31      3.35 o 
  -4   5   3        3.62        5.45      1.29 o 
  -3   5   3        1.15        1.17      1.14 o 
  -2   5   3      100.59      105.84      4.41 o 
  -1   5   3      566.06      545.02     23.65 o 
   0   5   3      104.00      107.57      3.07 o 
   1   5   3      147.81      116.74      2.07 o 
   3   5   3     1952.09     1508.55    107.21 o 
   4   5   3      850.04     1018.14     27.91 o 
   5   5   3      189.64      184.02      2.88 o 
   6   5   3       46.17       50.25      1.94 o 
   7   5   3       26.73       26.41      3.28 o 
   8   5   3        4.47        4.67      3.59 o 
   9   5   3       55.09       60.21      4.08 o 
  10   5   3        3.56        5.38      4.12 o 
  11   5   3        0.92       -4.01      4.08 o 
  12   5   3       10.90       13.76      3.66 o 
  13   5   3        0.01        0.59      4.13 o 
 -11   6   3       32.36       27.52      3.59 o 
 -10   6   3       61.36       59.38     19.62 o 
  -8   6   3      209.85      202.68     21.83 o 
  -7   6   3      349.17      357.43     23.97 o 
  -6   6   3      844.77      872.58     76.38 o 
  -5   6   3       81.71       37.89     33.52 o 
  -4   6   3        2.33        4.13      2.10 o 
  -3   6   3       30.04       29.03      1.36 o 
  -2   6   3       22.42       22.33      1.55 o 
  -1   6   3      480.33      514.86     17.03 o 
   0   6   3      166.58      132.05      4.75 o 
   1   6   3       75.39       62.12      2.87 o 
   2   6   3        3.84        2.97      0.94 o 
   3   6   3      129.30      110.50      4.52 o 
   4   6   3      704.29      698.78     33.65 o 
   5   6   3     1419.50     1505.66     81.75 o 
   6   6   3        3.18        5.57      3.62 o 
   7   6   3        5.42        6.29      5.76 o 
   8   6   3       22.59       23.36      3.99 o 
   9   6   3        3.53        9.59      4.15 o 
  10   6   3        0.32        3.49      4.14 o 
  11   6   3        1.45        2.66      3.97 o 
  12   6   3        4.61        3.99      3.51 o 
  13   6   3        3.48        8.71      3.70 o 
 -10   7   3      115.42      111.60     15.98 o 
  -9   7   3       17.26        7.48      7.24 o 
  -8   7   3       24.99       21.32      5.00 o 
  -7   7   3       14.11       14.47      3.23 o 
  -6   7   3      578.99      614.43     66.55 o 
  -5   7   3        9.07        5.31      2.43 o 
  -4   7   3       13.64       17.32      4.04 o 
  -3   7   3        2.35        1.40      2.72 o 
  -2   7   3        4.16        1.78      1.90 o 
  -1   7   3       10.16        9.46      1.55 o 
   0   7   3      121.02      116.42      3.89 o 
   1   7   3        0.83        0.38      1.06 o 
   2   7   3        3.30        2.72      1.28 o 
   4   7   3      212.57      210.56      9.55 o 
   5   7   3       54.56       55.96      3.56 o 
   6   7   3       70.46       71.20      4.11 o 
   7   7   3       75.32       66.20      4.48 o 
   8   7   3      169.32      169.01     11.46 o 
   9   7   3      165.37      173.52      7.56 o 
  10   7   3       40.82       47.27      4.17 o 
  11   7   3        0.07        5.59      3.77 o 
  12   7   3        6.52        6.20      3.21 o 
  -9   8   3        0.22        0.11      4.23 o 
  -8   8   3       25.56       31.98      5.16 o 
  -7   8   3       11.55       14.90      5.69 o 
  -6   8   3       33.07       43.42      5.55 o 
  -5   8   3       96.73       98.09     10.90 o 
  -4   8   3        7.03        6.03      3.45 o 
  -3   8   3       59.48       64.63      3.34 o 
  -2   8   3       42.03       36.18      7.39 o 
  -1   8   3      292.49      316.64     21.84 o 
   0   8   3       25.69       24.45      2.69 o 
   1   8   3       12.60        9.97      2.63 o 
   3   8   3       61.34       67.20      2.98 o 
   4   8   3        5.30       -0.89      3.30 o 
   5   8   3        0.23        5.94      3.65 o 
   6   8   3       10.64       11.03      4.14 o 
   7   8   3      393.35      399.55     16.01 o 
   8   8   3        1.29        3.74      4.00 o 
   9   8   3       11.15       11.66      4.00 o 
  10   8   3       10.58        7.34      3.78 o 
  11   8   3        1.52        2.32      3.37 o 
  12   8   3        0.80        3.33      2.76 o 
  -9   9   3       23.84       28.16      3.70 o 
  -8   9   3        3.38        2.13      9.08 o 
  -7   9   3        9.98       12.32      5.14 o 
  -6   9   3        1.77        1.61      2.33 o 
  -5   9   3       90.52       67.21     13.34 o 
  -4   9   3       20.68       17.10      3.14 o 
  -3   9   3       15.70       16.33      3.16 o 
  -2   9   3        0.22        0.61      4.07 o 
  -1   9   3        4.30        6.48      3.32 o 
   0   9   3        1.32        4.34      3.09 o 
   1   9   3       50.20       48.91      3.89 o 
   2   9   3       27.06       33.48      4.50 o 
   3   9   3       72.91       62.30      3.78 o 
   4   9   3      407.06      426.48     24.00 o 
   5   9   3       71.01       76.99      5.07 o 
   6   9   3       41.48       40.34      5.32 o 
   7   9   3       20.96       24.90      4.26 o 
   8   9   3       42.64       46.21      3.92 o 
   9   9   3       18.52       20.37      3.73 o 
  10   9   3        5.47        9.94      3.38 o 
  11   9   3        0.23        1.88      2.88 o 
  -8  10   3        0.40        0.02      3.60 o 
  -6  10   3        1.16        1.30      5.03 o 
  -5  10   3       13.95        9.44      3.08 o 
  -4  10   3        0.91        2.75      3.00 o 
  -3  10   3        8.71        6.57      3.21 o 
  -2  10   3        7.00        6.31      3.30 o 
  -1  10   3        0.02        1.88      3.23 o 
   0  10   3       12.88       14.46      4.10 o 
   1  10   3      133.45      136.69      5.16 o 
   2  10   3      240.73      240.03      5.64 o 
   3  10   3       36.50       38.22      5.35 o 
   4  10   3      520.83      461.54     22.47 o 
   5  10   3       44.65       36.41      3.68 o 
   6  10   3       20.38       14.00      3.84 o 
   7  10   3       54.97       44.28      4.13 o 
   8  10   3        6.95        3.38      3.47 o 
   9  10   3        3.71        4.89      3.29 o 
  10  10   3        1.61        2.55      2.88 o 
  -6  11   3        0.07        1.89      4.18 o 
  -5  11   3       13.56       16.00      4.61 o 
  -4  11   3       18.43       13.75      3.40 o 
  -3  11   3       39.39       33.54      5.13 o 
  -2  11   3        1.66        0.71      3.04 o 
  -1  11   3      108.70      106.07      3.45 o 
   0  11   3        0.38        0.25      4.76 o 
   1  11   3      171.22      165.09      5.59 o 
   2  11   3      550.84      570.43      6.89 o 
   3  11   3        0.98        4.81      5.21 o 
   4  11   3       90.29       88.07      5.60 o 
   5  11   3        5.23        5.64      5.44 o 
   6  11   3        0.00        3.01      3.29 o 
   7  11   3        0.86        1.22      5.02 o 
   8  11   3       26.70       26.86      3.11 o 
   9  11   3        1.12        2.51      6.80 o 
  10  11   3        2.26        0.52      2.27 o 
  -5  12   3        0.10        3.88      4.39 o 
  -4  12   3        8.26        8.60      4.81 o 
  -3  12   3       29.85       30.31      3.53 o 
  -2  12   3       17.22       16.35      2.74 o 
  -1  12   3      120.78      114.68      3.30 o 
   0  12   3       17.45       16.70      4.19 o 
   1  12   3       83.08       68.68      9.39 o 
   2  12   3       10.97       10.39      4.92 o 
   3  12   3       39.95       32.75      5.04 o 
   4  12   3        8.01       12.11      9.92 o 
   5  12   3        0.48       -0.97      4.85 o 
   6  12   3        5.62        6.71      4.65 o 
   7  12   3        3.14        2.61      2.35 o 
   8  12   3        0.01       -0.04      2.31 o 
  -1  13   3       56.61       45.82      3.78 o 
   0  13   3        0.35        0.24      3.31 o 
   1  13   3       30.84       30.25      3.83 o 
   2  13   3        6.67        4.52      3.87 o 
   3  13   3        0.52       -2.17      8.16 o 
   4  13   3        1.11        6.32      4.28 o 
   5  13   3        1.56        2.96      3.94 o 
  -4 -13   4        2.81        5.58      3.94 o 
  -3 -13   4        1.63       -0.62      3.99 o 
  -2 -13   4        5.95        8.66      2.57 o 
  -1 -13   4        8.86        7.12      2.65 o 
   0 -13   4        0.63        0.86      2.55 o 
   1 -13   4        8.20       10.99      2.49 o 
  -7 -12   4        1.07       -0.73      2.43 o 
  -6 -12   4        0.47        1.71      3.04 o 
  -5 -12   4        0.01        2.82      3.41 o 
  -4 -12   4        8.74       11.12      2.89 o 
  -3 -12   4        1.03        1.39      3.40 o 
  -2 -12   4       36.99       38.73      4.44 o 
  -1 -12   4       22.90       25.39      3.52 o 
   0 -12   4       11.62        5.27      3.38 o 
   1 -12   4        1.75       -0.25      3.41 o 
   2 -12   4        0.43        1.31      4.36 o 
   3 -12   4        3.20        4.81      3.07 o 
   4 -12   4        1.96        3.29      2.77 o 
  -8 -11   4        0.18       -2.46      2.63 o 
  -7 -11   4        2.35        2.41      3.53 o 
  -6 -11   4        5.93        3.12      3.97 o 
  -5 -11   4        2.52        1.35      4.15 o 
  -4 -11   4        1.11        1.07      3.25 o 
  -3 -11   4       75.76       78.62      4.06 o 
  -2 -11   4      135.36      149.90      6.69 o 
  -1 -11   4       12.11       11.59      4.23 o 
   0 -11   4      127.49      158.57      6.47 o 
   1 -11   4        0.09       -2.05      4.02 o 
   2 -11   4        5.13        5.85      3.80 o 
   3 -11   4        1.08        6.35      4.60 o 
   4 -11   4       29.68       29.03      3.50 o 
   5 -11   4       16.92       12.49      3.11 o 
   6 -11   4        5.65        8.56      2.59 o 
  -9 -10   4       18.91       18.14      5.72 o 
  -8 -10   4        4.94        6.07      3.10 o 
  -7 -10   4        4.40        5.81      4.04 o 
  -6 -10   4       10.57        6.95      4.41 o 
  -5 -10   4      213.39      218.35      9.53 o 
  -4 -10   4       33.01       32.50      3.64 o 
  -3 -10   4       31.35       30.88      3.59 o 
  -2 -10   4      145.71      148.59      4.50 o 
  -1 -10   4      178.42      191.46     25.57 o 
   0 -10   4        5.73        5.64      4.13 o 
   1 -10   4       94.74       88.26     11.74 o 
   2 -10   4       18.47       20.31      8.01 o 
   3 -10   4        1.03        0.99      3.88 o 
   4 -10   4       33.48       35.66      3.88 o 
   5 -10   4        1.15       -0.84      7.01 o 
   6 -10   4        6.01        2.51      3.02 o 
   7 -10   4        0.18        0.89      2.52 o 
 -10  -9   4       16.07       18.65      5.53 o 
  -9  -9   4        2.01        6.15      3.10 o 
  -8  -9   4       16.03        8.19      3.10 o 
  -7  -9   4       97.81       83.96     15.28 o 
  -6  -9   4       16.98       15.62      3.85 o 
  -5  -9   4      115.72      103.05      3.64 o 
  -4  -9   4        1.24        3.90      3.89 o 
  -3  -9   4       33.67       36.45      3.15 o 
  -2  -9   4        0.01        4.33      3.77 o 
  -1  -9   4       31.74       37.39      7.31 o 
   0  -9   4       37.54       43.60      7.58 o 
   1  -9   4       74.37       81.39      4.41 o 
   2  -9   4       87.60       98.34      4.45 o 
   3  -9   4        0.58       -2.28      4.08 o 
   4  -9   4        2.16        2.53      4.06 o 
   5  -9   4        4.11        5.36      4.00 o 
   6  -9   4        8.84        5.81      3.74 o 
   7  -9   4        0.00        4.16      3.22 o 
   8  -9   4        3.50        2.43      2.47 o 
 -11  -8   4        0.55        1.27      4.66 o 
 -10  -8   4       60.30       48.64     11.36 o 
  -9  -8   4       28.98       27.54      6.59 o 
  -8  -8   4      173.47      152.85     23.83 o 
  -7  -8   4      147.88      123.87     10.81 o 
  -6  -8   4       22.48       22.10      3.84 o 
  -5  -8   4       51.41       46.54      2.88 o 
  -4  -8   4        2.17        4.62      3.26 o 
  -3  -8   4        0.49        1.92      3.26 o 
  -2  -8   4       30.85       27.25      5.74 o 
  -1  -8   4      105.39      109.53     11.12 o 
   0  -8   4       31.45       31.72      6.31 o 
   1  -8   4        5.99        5.43      3.91 o 
   2  -8   4      115.95      104.43      4.22 o 
   3  -8   4        0.10        1.98      5.93 o 
   4  -8   4        0.30        0.63      4.18 o 
   5  -8   4        0.02        0.73      3.75 o 
   6  -8   4       32.33       42.06      4.02 o 
   7  -8   4        0.00        3.73      5.58 o 
   8  -8   4        0.02        0.03      3.14 o 
   9  -8   4       12.66       13.97      3.91 o 
 -11  -7   4        1.49        2.48      2.51 o 
 -10  -7   4       79.36       73.21     15.11 o 
  -9  -7   4        3.06        2.06      3.40 o 
  -8  -7   4       15.10       12.14      3.56 o 
  -7  -7   4       18.09       19.21      4.10 o 
  -6  -7   4       12.74        7.09      2.87 o 
  -5  -7   4        2.81        3.84      3.07 o 
  -4  -7   4       17.56       24.83      5.41 o 
  -3  -7   4      129.26      108.23     16.54 o 
  -2  -7   4        9.50        5.26      3.30 o 
  -1  -7   4      198.66      213.44     10.56 o 
   0  -7   4       25.59       31.56      2.47 o 
   1  -7   4        0.30        4.61      2.41 o 
   2  -7   4        8.18        7.16      3.65 o 
   3  -7   4       72.36       76.29      3.77 o 
   4  -7   4        0.24        0.65      3.77 o 
   5  -7   4       11.10        5.20      5.12 o 
   6  -7   4       14.17       13.30      3.94 o 
   7  -7   4       82.21       72.91      4.02 o 
   8  -7   4        6.13        6.24      4.80 o 
   9  -7   4        0.19        0.30      4.20 o 
  10  -7   4       17.57       17.10      3.42 o 
 -11  -6   4        0.69        2.05      3.14 o 
 -10  -6   4       36.95       29.12      4.03 o 
  -9  -6   4        3.51        5.97      3.80 o 
  -8  -6   4        0.17        5.87      3.97 o 
  -7  -6   4        2.56        1.63      2.71 o 
  -6  -6   4       25.72       25.38      3.34 o 
  -5  -6   4        0.87        2.94      2.91 o 
  -3  -6   4       68.27       66.95      2.72 o 
  -2  -6   4      260.72      274.44     14.70 o 
  -1  -6   4      466.43      510.86     20.81 o 
   0  -6   4        0.15        0.90      1.70 o 
   1  -6   4       27.11       26.52      1.79 o 
   2  -6   4        4.24        5.70      1.88 o 
   3  -6   4       39.84       39.09      4.36 o 
   4  -6   4      132.88      115.74      3.33 o 
   5  -6   4       15.64       16.63      4.81 o 
   6  -6   4        1.02        3.18      3.40 o 
   7  -6   4        6.01        7.71      3.88 o 
   9  -6   4        4.60        4.89      3.64 o 
  10  -6   4       39.67       39.31      3.39 o 
  11  -6   4        2.51        4.77      3.19 o 
 -12  -5   4        7.50        4.83      2.82 o 
 -11  -5   4        0.18       -0.07      2.92 o 
 -10  -5   4        0.04        1.53      4.00 o 
  -9  -5   4        1.42        4.75      3.57 o 
  -8  -5   4       75.72       86.70      7.53 o 
  -6  -5   4       21.46       22.47      4.07 o 
  -5  -5   4       28.69       41.53      4.57 o 
  -4  -5   4      195.26      209.61     12.54 o 
  -3  -5   4      290.72      262.34     11.41 o 
  -2  -5   4     1809.30     1838.20     74.71 o 
  -1  -5   4      753.07      820.34     32.55 o 
   0  -5   4      442.86      445.49     14.62 o 
   1  -5   4        1.97        1.29      1.05 o 
   2  -5   4       76.28       87.21      3.61 o 
   3  -5   4        0.01        1.66      1.30 o 
   4  -5   4       71.97       76.14      3.87 o 
   5  -5   4      296.31      283.88     16.49 o 
   6  -5   4       54.19       62.97     12.47 o 
   7  -5   4      109.88      105.32     13.76 o 
   8  -5   4       13.54       19.98      4.10 o 
   9  -5   4       52.95       45.93      4.19 o 
  10  -5   4       22.19       19.22      9.38 o 
  11  -5   4        1.05        1.81      2.94 o 
 -11  -4   4        1.83        0.41      3.76 o 
 -10  -4   4        0.03       -0.73      4.88 o 
  -9  -4   4        1.91        5.40      3.45 o 
  -8  -4   4       25.06       27.28      2.68 o 
  -7  -4   4        0.60        1.55      2.83 o 
  -6  -4   4       33.79       31.99      2.26 o 
  -5  -4   4        5.45        2.48      1.25 o 
  -4  -4   4      110.22      113.78      5.03 o 
  -3  -4   4       55.50       52.96      3.00 o 
  -2  -4   4      131.85      106.67      3.56 o 
  -1  -4   4      207.87      185.09      7.16 o 
   1  -4   4      300.38      346.40     10.31 o 
   2  -4   4        8.55        8.39      1.10 o 
   3  -4   4      168.12      169.48      7.33 o 
   4  -4   4      270.74      294.23      7.09 o 
   5  -4   4      226.59      252.38     13.92 o 
   6  -4   4        2.63        4.79      2.43 o 
   7  -4   4       83.82       78.83     15.07 o 
   8  -4   4        0.01        2.83      4.60 o 
   9  -4   4       67.59       61.31      6.10 o 
  10  -4   4        7.46       12.46      3.98 o 
  11  -4   4        6.33        2.14      3.50 o 
  12  -4   4        6.91        9.50      2.80 o 
 -11  -3   4        1.55        4.69      3.92 o 
 -10  -3   4        0.47       -1.02      3.45 o 
  -9  -3   4        0.60        0.57      2.73 o 
  -8  -3   4        0.96        0.41      2.35 o 
  -7  -3   4       91.37       84.46      2.33 o 
  -6  -3   4      116.62      130.75      5.98 o 
  -5  -3   4       14.75       18.55      1.32 o 
  -4  -3   4        0.91       -0.48      1.07 o 
  -3  -3   4       73.64       63.87      1.81 o 
  -2  -3   4      623.85      662.33     14.12 o 
  -1  -3   4     4696.88     4607.10    128.30 o 
   0  -3   4     1155.83     1248.00     12.82 o 
   1  -3   4      520.85      539.30      9.24 o 
   3  -3   4       26.23       26.04      1.28 o 
   4  -3   4        8.02        8.25      1.15 o 
   5  -3   4        4.13        2.45      1.08 o 
   6  -3   4       49.99       50.61      2.06 o 
   7  -3   4       18.34        7.52      9.63 o 
   8  -3   4        4.33        1.80      4.12 o 
   9  -3   4        4.42        4.53      4.20 o 
  10  -3   4       28.26       29.03      4.33 o 
  11  -3   4        0.06       -0.89      3.83 o 
  12  -3   4        2.25        4.11      3.20 o 
 -12  -2   4       21.87       18.41      5.05 o 
 -11  -2   4        5.81        1.22      6.04 o 
 -10  -2   4       13.33       10.75      3.56 o 
  -9  -2   4        5.79        7.51      3.12 o 
  -8  -2   4       40.19       31.52      2.45 o 
  -7  -2   4       19.83       17.67      1.68 o 
  -6  -2   4      150.66      151.89      4.87 o 
  -5  -2   4       10.39        8.10      1.09 o 
  -4  -2   4      600.87      641.43     15.34 o 
  -3  -2   4       75.23       82.58      2.18 o 
  -2  -2   4        5.28        4.50      0.81 o 
  -1  -2   4       87.48       81.76      2.83 o 
   0  -2   4      318.58      327.56     10.06 o 
   1  -2   4        1.46        2.87      0.89 o 
   2  -2   4       50.04       51.04      1.43 o 
   3  -2   4        7.04        6.76      1.06 o 
   4  -2   4      298.95      324.09     16.97 o 
   5  -2   4        2.00        0.88      1.09 o 
   6  -2   4      131.61      116.93      9.12 o 
   7  -2   4        3.46        3.61      3.95 o 
   8  -2   4       33.47       20.63     12.91 o 
   9  -2   4      101.21       95.50      6.52 o 
  10  -2   4       23.20       22.82      4.48 o 
  11  -2   4        5.84        6.68      4.20 o 
  12  -2   4        0.21        3.46      3.66 o 
 -12  -1   4        7.26        2.68      5.59 o 
 -11  -1   4        2.95        1.77      6.43 o 
 -10  -1   4       10.67        9.71      3.99 o 
  -9  -1   4       40.80       41.91      2.73 o 
  -8  -1   4      221.55      207.36     10.27 o 
  -7  -1   4       17.38       25.46      2.68 o 
  -6  -1   4      392.77      405.12     14.16 o 
  -4  -1   4       51.35       45.37      1.57 o 
  -3  -1   4      980.44      883.80     25.99 o 
  -2  -1   4       17.33       23.84      2.84 o 
  -1  -1   4        0.84        1.49      0.68 o 
   0  -1   4      564.56      551.14     18.49 o 
   1  -1   4      555.07      591.31      6.85 o 
   2  -1   4       87.31       77.00      1.50 o 
   3  -1   4      102.90       87.26      3.62 o 
   4  -1   4       85.13       87.09      2.43 o 
   5  -1   4       38.32       42.51      3.35 o 
   6  -1   4       88.04       83.14      2.00 o 
   7  -1   4       77.64       76.82      7.66 o 
   8  -1   4      143.85      147.58      5.59 o 
   9  -1   4       37.44       40.80      4.68 o 
  10  -1   4        8.28       10.42      4.63 o 
  11  -1   4       17.07       26.10      6.20 o 
  12  -1   4        2.79        7.99      4.76 o 
  13  -1   4        4.02        6.73      4.29 o 
 -13   0   4        0.02        2.89      4.31 o 
 -12   0   4       11.55       14.20     12.18 o 
 -11   0   4        0.50        0.56      6.96 o 
 -10   0   4        1.61        5.39      4.92 o 
  -9   0   4       11.68       16.73      3.69 o 
  -8   0   4        0.52        2.71      2.55 o 
  -7   0   4       40.02       40.27      2.12 o 
  -6   0   4       78.03       80.09      3.20 o 
  -5   0   4        3.71        3.73      1.11 o 
  -4   0   4      183.58      184.10      3.39 o 
  -3   0   4      360.47      426.60     15.68 o 
  -2   0   4      455.61      553.87     20.73 o 
   0   0   4      349.32      335.73      8.67 o 
   1   0   4     2846.11     2875.91     79.16 o 
   2   0   4      268.05      260.65     12.04 o 
   3   0   4      435.40      404.06     19.05 o 
   4   0   4      742.00      758.49     33.70 o 
   5   0   4        0.02        2.20      1.63 o 
   6   0   4      709.94      725.86     45.70 o 
   7   0   4        1.09        1.21      2.43 o 
   8   0   4      116.66      102.33     14.10 o 
   9   0   4       52.25       56.42      8.87 o 
  10   0   4       50.30       54.71      5.17 o 
  11   0   4       30.00       29.08      4.39 o 
  12   0   4        2.59        0.48      4.57 o 
  13   0   4        0.19        1.53      3.03 o 
 -12   1   4       13.61       17.72     12.82 o 
 -11   1   4       20.84       16.84      5.98 o 
 -10   1   4        7.04        5.90      3.66 o 
  -9   1   4      118.86      116.63      5.47 o 
  -8   1   4        4.63        5.99      3.94 o 
  -7   1   4        0.11       -0.42      1.90 o 
  -6   1   4       15.53       12.38      1.50 o 
  -5   1   4      327.27      371.61     20.13 o 
  -4   1   4      612.49      709.25     21.07 o 
  -3   1   4       62.85       71.19      2.01 o 
  -2   1   4      259.79      224.81      8.89 o 
   0   1   4      242.88      239.82     13.77 o 
   1   1   4     1504.04     1445.64     41.89 o 
   2   1   4       35.68       36.06      1.70 o 
   3   1   4      333.17      355.97     12.22 o 
   4   1   4       85.39       86.66      3.45 o 
   5   1   4       89.35       72.92      4.46 o 
   6   1   4      180.80      185.80     11.45 o 
   7   1   4      203.11      240.52     31.75 o 
   8   1   4      229.79      234.64     13.13 o 
   9   1   4      186.67      189.46     14.98 o 
  10   1   4        9.18       10.44      6.15 o 
  11   1   4       29.76       31.24      4.35 o 
  12   1   4        1.57        2.24      3.75 o 
  13   1   4        1.25        4.72      3.00 o 
 -12   2   4        0.00        5.95      6.43 o 
 -11   2   4       14.59       11.30      3.58 o 
 -10   2   4       15.65       12.16      3.87 o 
  -9   2   4        8.50        7.16      3.57 o 
  -8   2   4        2.33        4.91      6.07 o 
  -7   2   4      199.10      169.54     19.48 o 
  -6   2   4       25.89       26.81      1.75 o 
  -5   2   4       59.99       73.68      2.45 o 
  -4   2   4      314.42      336.07     11.65 o 
  -3   2   4     1038.02     1110.19     34.09 o 
  -2   2   4      366.81      408.49     18.24 o 
   0   2   4       62.78       52.84      1.47 o 
   1   2   4      579.09      578.57     27.76 o 
   2   2   4        1.50        1.64      0.51 o 
   3   2   4      886.18      903.12     29.51 o 
   4   2   4      140.05      180.73      8.55 o 
   5   2   4     1292.19     1432.76     42.06 o 
   6   2   4      499.27      512.97     18.45 o 
   7   2   4      738.37      702.90      4.22 o 
   8   2   4       68.34       77.16      3.82 o 
   9   2   4        2.64        4.57      3.25 o 
  10   2   4      151.79      147.04     11.63 o 
  11   2   4        0.00        2.22      6.03 o 
  12   2   4       14.67       21.54      7.61 o 
  13   2   4        1.19        0.45      4.10 o 
 -12   3   4        6.52        8.14      4.91 o 
 -11   3   4        0.18        0.47      3.46 o 
 -10   3   4        0.10        0.62      6.02 o 
  -9   3   4       32.00       24.21      3.68 o 
  -8   3   4       24.06       14.55      5.29 o 
  -7   3   4      124.97      119.16      9.84 o 
  -6   3   4       45.46       35.86      4.05 o 
  -4   3   4       66.77       54.63      2.57 o 
  -3   3   4      340.68      341.67     13.14 o 
  -1   3   4       39.41       40.16      1.18 o 
   0   3   4      366.48      353.56     17.04 o 
   1   3   4      243.34      258.32      7.69 o 
   2   3   4      148.09      149.17      4.39 o 
   3   3   4     1572.14     1767.12     67.26 o 
   4   3   4        6.92        7.51      1.37 o 
   5   3   4      511.90      610.07     26.30 o 
   6   3   4      787.62      863.48     36.75 o 
   7   3   4       32.85       24.82      2.66 o 
   8   3   4      144.85      146.93      3.18 o 
   9   3   4       20.27       18.65      3.28 o 
  10   3   4      101.23      105.31      7.72 o 
  11   3   4        0.72        2.47      3.84 o 
  12   3   4        2.37        3.00      3.62 o 
  13   3   4        0.61        2.23      3.57 o 
 -12   4   4        0.88        0.16      4.41 o 
 -11   4   4       18.61       29.53      4.74 o 
 -10   4   4        0.02        3.67      3.99 o 
  -9   4   4       32.60       30.22      3.61 o 
  -8   4   4        0.25        0.55      3.60 o 
  -7   4   4       60.01       44.93      3.76 o 
  -6   4   4      490.67      453.27     16.45 o 
  -5   4   4       53.20       41.88      3.64 o 
  -4   4   4      242.02      173.51      8.12 o 
  -2   4   4      553.33      623.64     27.28 o 
  -1   4   4     1988.69     1850.61     65.54 o 
   0   4   4      685.31      737.91     22.20 o 
   1   4   4     2928.26     2920.48     84.75 o 
   2   4   4       22.35       23.83      0.98 o 
   3   4   4     3250.81     3765.41    191.31 o 
   4   4   4       51.35       59.70      4.43 o 
   5   4   4       57.56       53.66      7.67 o 
   6   4   4        3.65        3.79      1.87 o 
   7   4   4      156.59      170.44     17.73 o 
   8   4   4       89.64       81.19      3.46 o 
   9   4   4       41.63       44.21      4.51 o 
  10   4   4       15.40       15.66      3.42 o 
  11   4   4        1.55       -0.13      3.28 o 
  12   4   4        4.81        3.08      2.84 o 
  13   4   4        3.36       -0.31      3.94 o 
 -11   5   4        0.06       -0.01      2.89 o 
 -10   5   4        2.24        0.15      3.75 o 
  -9   5   4        4.34        4.24      5.16 o 
  -8   5   4      137.54      110.14      5.40 o 
  -7   5   4       67.53       53.77      3.71 o 
  -6   5   4      341.47      280.56     35.94 o 
  -5   5   4       14.70       11.91      3.06 o 
  -4   5   4       80.29       62.81      4.97 o 
  -3   5   4       18.98       17.23      1.15 o 
  -2   5   4        4.71        6.06      1.06 o 
  -1   5   4        2.55        2.78      0.90 o 
   0   5   4     1426.17     1403.03     43.75 o 
   1   5   4     1984.31     2227.26     94.57 o 
   2   5   4        0.91        2.63      0.83 o 
   3   5   4        0.33        0.74      1.17 o 
   4   5   4      306.12      329.85     14.54 o 
   5   5   4        4.96        8.14      1.79 o 
   6   5   4        9.97       13.91      2.31 o 
   7   5   4        0.73        0.47      2.47 o 
   8   5   4        2.47        1.20      5.05 o 
   9   5   4        1.87        0.84      3.85 o 
  10   5   4       36.95       39.53      4.08 o 
  11   5   4       36.26       36.15      4.23 o 
  12   5   4        2.64        4.94      3.40 o 
  13   5   4        0.05       -1.02      3.53 o 
 -11   6   4       37.92       33.25      4.04 o 
 -10   6   4        7.39        3.13      4.01 o 
  -9   6   4        1.66        2.90      3.91 o 
  -8   6   4        4.55        1.78      5.09 o 
  -7   6   4        6.39        4.78      3.98 o 
  -6   6   4      863.03      718.22     11.52 o 
  -5   6   4       25.17       27.70      3.34 o 
  -4   6   4        0.68        2.45      2.00 o 
  -3   6   4       72.92       85.00      2.12 o 
  -2   6   4      467.82      409.16     19.63 o 
  -1   6   4      365.74      333.76     21.56 o 
   1   6   4        2.49        0.90      0.77 o 
   2   6   4       81.00       93.83      2.26 o 
   3   6   4      359.94      365.67     11.30 o 
   4   6   4      106.75      108.85      4.06 o 
   5   6   4      222.62      245.06      7.54 o 
   6   6   4       23.44       24.39      3.61 o 
   7   6   4        6.45        5.53      3.44 o 
   8   6   4        9.09       12.98      3.82 o 
   9   6   4        5.62        5.20      3.94 o 
  10   6   4        2.61        4.69      4.00 o 
  11   6   4        3.30        0.64      3.75 o 
  12   6   4        0.01        0.62      3.24 o 
 -10   7   4        5.17        6.27      2.68 o 
  -9   7   4       21.63       21.49      5.51 o 
  -8   7   4        1.11        1.60      3.83 o 
  -7   7   4       12.51       11.97      6.42 o 
  -6   7   4       35.62       36.41      6.99 o 
  -5   7   4      688.90      646.07    110.02 o 
  -4   7   4       33.95       40.26      3.51 o 
  -3   7   4       58.29       58.59      7.87 o 
  -2   7   4      111.24      106.79      7.53 o 
  -1   7   4      121.84      113.85      5.50 o 
   0   7   4       12.17        9.88      1.40 o 
   1   7   4        0.32        2.13      1.41 o 
   2   7   4       13.54       15.48      1.51 o 
   3   7   4       11.82        8.55      1.71 o 
   4   7   4        6.32        9.98      2.92 o 
   5   7   4      603.54      595.67     25.66 o 
   6   7   4        9.90        9.52      3.78 o 
   7   7   4       15.85       14.33      3.68 o 
   8   7   4        5.50        8.44      3.80 o 
   9   7   4        0.41        2.35      3.96 o 
  10   7   4        6.83        6.97      4.89 o 
  11   7   4        3.26        5.98      4.71 o 
  12   7   4       11.27       12.08      2.97 o 
  -9   8   4        8.14        5.38      4.20 o 
  -8   8   4       26.74       32.95      5.13 o 
  -7   8   4        6.73       12.58      5.46 o 
  -6   8   4        6.32       13.08      5.62 o 
  -5   8   4      525.36      601.77      7.53 o 
  -4   8   4       84.38       89.89      5.55 o 
  -3   8   4       44.18       41.58      4.87 o 
  -2   8   4        2.77        0.74      3.58 o 
  -1   8   4       11.84       11.59      2.60 o 
   0   8   4       29.16       24.43      2.81 o 
   1   8   4       11.58        9.97      3.33 o 
   2   8   4        0.41        3.10      3.63 o 
   3   8   4       19.16       16.34      2.79 o 
   5   8   4      224.63      207.93      4.14 o 
   6   8   4       39.45       50.08      4.04 o 
   7   8   4       26.69       23.57      3.63 o 
   8   8   4       13.04       12.12      5.14 o 
   9   8   4        0.26        1.20      5.06 o 
  10   8   4        0.08        0.17      3.47 o 
  11   8   4        0.03       -1.26      4.29 o 
  12   8   4       11.70       13.51      2.95 o 
  -8   9   4        7.66        9.75      4.40 o 
  -7   9   4        1.30        6.06      5.09 o 
  -6   9   4        3.18        2.24      5.48 o 
  -5   9   4       17.86       16.32      5.67 o 
  -4   9   4      132.60      147.62      5.85 o 
  -3   9   4       44.35       49.34      5.03 o 
  -2   9   4        1.50        3.02      4.54 o 
  -1   9   4        5.40        5.33      2.85 o 
   0   9   4        9.88       10.42      5.69 o 
   1   9   4       18.95       17.63      3.82 o 
   2   9   4        2.61        0.60      3.91 o 
   3   9   4       72.40       71.24      4.63 o 
   4   9   4       10.58       13.93      3.42 o 
   5   9   4       81.37       91.69      3.82 o 
   6   9   4      363.76      314.46      4.94 o 
   7   9   4       31.55       21.90      3.54 o 
   8   9   4        7.14        6.48      3.50 o 
   9   9   4       14.87       17.97      6.76 o 
  10   9   4        0.89       -0.75      3.05 o 
  11   9   4        0.58        0.53      2.60 o 
  -7  10   4       13.39       15.73      4.36 o 
  -6  10   4        2.56        5.67      4.70 o 
  -5  10   4       24.13       26.51      5.12 o 
  -4  10   4      131.74      144.17      5.61 o 
  -3  10   4       13.93       11.04      4.89 o 
  -2  10   4        4.32        1.02      4.58 o 
  -1  10   4        6.21        7.71      4.46 o 
   0  10   4       14.46       11.56      4.12 o 
   1  10   4        0.22        2.39      4.20 o 
   2  10   4        0.81       -1.90      8.61 o 
   3  10   4      344.09      311.95      5.86 o 
   4  10   4       56.79       52.01      4.92 o 
   5  10   4        7.29        9.07      3.51 o 
   6  10   4        1.89       -0.90      3.52 o 
   7  10   4       22.83       18.99      3.19 o 
   8  10   4       32.04       21.98      3.72 o 
   9  10   4        0.12        1.27      2.93 o 
  10  10   4        0.72        3.41      2.54 o 
  -6  11   4        9.00       10.82      4.08 o 
  -5  11   4        0.30        2.07      4.42 o 
  -4  11   4        4.11        6.87      4.61 o 
  -3  11   4       17.00       10.85      4.58 o 
  -2  11   4        2.34        5.86      4.32 o 
  -1  11   4        2.82        3.64      4.19 o 
   0  11   4       49.30       38.70      4.33 o 
   1  11   4      207.84      162.46      9.49 o 
   2  11   4       19.90       14.53      4.60 o 
   3  11   4       15.24       12.58      4.55 o 
   4  11   4        0.75        0.86      9.25 o 
   5  11   4        7.95        1.73      4.70 o 
   6  11   4        1.99        3.27      3.00 o 
   7  11   4       23.42       21.88      2.84 o 
   8  11   4        0.08        0.54      2.67 o 
   9  11   4        7.73        4.60      2.84 o 
  -5  12   4        1.32        1.55      4.29 o 
  -2  12   4       55.63       44.52      4.59 o 
   1  12   4       61.38       53.53      4.33 o 
   2  12   4       61.40       51.19      4.42 o 
   3  12   4        0.15        4.90      8.45 o 
   4  12   4        1.54        3.23      4.25 o 
   5  12   4        4.58        2.29      4.15 o 
   6  12   4        0.40       -0.31      3.14 o 
   7  12   4        1.86        4.27      3.04 o 
   8  12   4        2.14        3.98      2.08 o 
   2  13   4        8.83        6.56      3.47 o 
   3  13   4       18.54       16.51      3.51 o 
   4  13   4        2.31       -0.19      3.41 o 
  -2 -13   5       24.94       20.42      3.41 o 
  -1 -13   5        0.92        0.41      2.31 o 
  -6 -12   5        1.13       -1.17      3.86 o 
  -5 -12   5        5.22        4.56      3.36 o 
  -4 -12   5        1.10        1.77      3.02 o 
  -3 -12   5        1.50        3.55      2.97 o 
  -2 -12   5       16.41       14.94      4.12 o 
  -1 -12   5        0.77        2.08      3.12 o 
   0 -12   5        0.06        2.26      3.08 o 
   1 -12   5        0.59        0.88      2.98 o 
   2 -12   5        3.02        2.14      2.81 o 
   3 -12   5        1.81        3.79      2.58 o 
  -8 -11   5        3.88        2.63      4.81 o 
  -7 -11   5        0.62        1.54      2.32 o 
  -6 -11   5        0.49        0.60      3.21 o 
  -5 -11   5        1.94        0.17      3.22 o 
  -4 -11   5        0.06        3.23      2.87 o 
  -3 -11   5        3.92        5.57      3.50 o 
  -2 -11   5        4.54        3.64      3.66 o 
  -1 -11   5       99.93       97.41      3.95 o 
   0 -11   5       30.58       32.30      4.61 o 
   1 -11   5       30.32       29.60      3.88 o 
   2 -11   5       14.38       19.08      6.07 o 
   3 -11   5       22.59       18.13      4.42 o 
   4 -11   5       57.05       60.74      3.30 o 
   5 -11   5       10.07        7.67      2.77 o 
  -9 -10   5        0.14        0.09      5.43 o 
  -8 -10   5        1.38        0.18      2.18 o 
  -7 -10   5        0.70       -4.06      6.36 o 
  -6 -10   5        0.22        1.13      2.77 o 
  -5 -10   5        6.68        5.92      3.11 o 
  -4 -10   5        0.05        2.60      3.26 o 
  -3 -10   5        2.14        1.27      3.82 o 
  -2 -10   5       25.67       35.26      3.29 o 
  -1 -10   5        3.55        7.70      4.90 o 
   0 -10   5       66.37       72.25      4.36 o 
   1 -10   5      104.54       99.93      4.44 o 
   2 -10   5       13.09       14.71      4.20 o 
   3 -10   5      104.33      123.43      5.85 o 
   4 -10   5       63.73       74.20      7.67 o 
   5 -10   5        6.25        3.47      3.30 o 
   6 -10   5        0.28        1.45      2.78 o 
   7 -10   5        0.43       -0.98      6.39 o 
 -10  -9   5       44.53       63.95      5.41 o 
  -9  -9   5        0.22       -0.19      2.33 o 
  -8  -9   5       13.42       10.95      4.02 o 
  -7  -9   5       10.59        8.45      3.65 o 
  -6  -9   5        0.08        2.53      2.96 o 
  -5  -9   5       10.79        4.37      3.08 o 
  -4  -9   5       13.51       11.42      3.75 o 
  -3  -9   5       23.90       32.90      6.77 o 
  -2  -9   5        6.60        8.68      3.48 o 
  -1  -9   5       50.76       56.72      8.93 o 
   0  -9   5       63.15       67.73      6.83 o 
   1  -9   5      183.78      194.69      9.81 o 
   2  -9   5      534.68      524.98      5.24 o 
   3  -9   5       34.26       36.75      4.60 o 
   4  -9   5        0.19        1.34      4.40 o 
   5  -9   5        3.51        3.16      4.52 o 
   6  -9   5       19.12       18.94      3.33 o 
   7  -9   5       15.28       15.77      2.77 o 
 -10  -8   5        0.87       -0.05      2.37 o 
  -9  -8   5        0.76       -0.46      2.76 o 
  -7  -8   5      120.30      104.07      7.27 o 
  -6  -8   5        9.34        9.85      3.56 o 
  -5  -8   5       18.32       16.28      3.05 o 
  -4  -8   5       97.71       80.44     10.11 o 
  -3  -8   5       14.01       15.76      3.85 o 
  -2  -8   5       48.78       52.90     10.01 o 
  -1  -8   5        1.14        4.00      3.57 o 
   0  -8   5       21.23       24.41      3.78 o 
   1  -8   5       83.67       75.38      3.94 o 
   2  -8   5       41.08       38.70      4.08 o 
   3  -8   5      294.23      302.19      8.44 o 
   4  -8   5        1.73        0.30      5.56 o 
   5  -8   5        5.67        8.34      4.01 o 
   6  -8   5        0.11       -2.01      3.85 o 
   7  -8   5        0.00        2.05      4.29 o 
   8  -8   5        0.57        0.38      2.65 o 
 -11  -7   5       16.12       12.13      4.36 o 
 -10  -7   5       27.48       25.43     11.77 o 
  -9  -7   5       12.35       10.56      3.70 o 
  -8  -7   5        7.59        2.33      3.72 o 
  -7  -7   5        5.07        1.40      2.89 o 
  -6  -7   5        0.91        2.69      3.60 o 
  -5  -7   5       35.00       36.55      5.36 o 
  -4  -7   5       61.07       63.59      8.95 o 
  -3  -7   5       28.56       26.58      4.82 o 
  -2  -7   5      117.78      105.84     14.30 o 
  -1  -7   5       12.61       11.90      2.94 o 
   0  -7   5       44.01       43.38      7.22 o 
   1  -7   5       16.30       12.56      3.27 o 
   2  -7   5       25.07       28.35      3.63 o 
   3  -7   5      322.20      327.29     21.27 o 
   4  -7   5        3.63        3.44      3.63 o 
   5  -7   5        0.76       -1.96      3.70 o 
   6  -7   5        0.27        1.86      3.74 o 
   7  -7   5        6.25        9.42      3.54 o 
   9  -7   5        3.83        1.41      3.78 o 
  10  -7   5        3.63        2.20      3.31 o 
 -11  -6   5       13.25        9.51      4.54 o 
 -10  -6   5       54.27       46.23     12.28 o 
  -9  -6   5       29.52       26.81      8.56 o 
  -8  -6   5       28.62       31.48      5.24 o 
  -7  -6   5        1.03        3.03      3.74 o 
  -6  -6   5       38.75       33.58      4.54 o 
  -5  -6   5        1.08        1.53      3.18 o 
  -4  -6   5       84.40       96.14     12.65 o 
  -3  -6   5       36.24       49.92      3.24 o 
  -1  -6   5        8.58        7.36      1.83 o 
   0  -6   5        9.80       12.73      1.89 o 
   1  -6   5      157.92      169.20      8.90 o 
   2  -6   5       98.75      109.28      4.87 o 
   3  -6   5       11.71       13.64      3.28 o 
   4  -6   5      135.20      133.52     11.74 o 
   5  -6   5       17.15        9.78      5.70 o 
   6  -6   5      103.21      102.08      6.01 o 
   7  -6   5       12.72       15.11      3.05 o 
   8  -6   5        0.00       -0.28      3.75 o 
   9  -6   5        2.75        7.49      3.61 o 
  10  -6   5       61.84       66.40      5.40 o 
 -10  -5   5       10.42       15.46     12.01 o 
  -9  -5   5        3.79        7.83      6.52 o 
  -8  -5   5        6.51        7.63      2.69 o 
  -7  -5   5        0.57        1.04      2.56 o 
  -6  -5   5      178.06      164.38      5.00 o 
  -5  -5   5       30.55       32.53      2.40 o 
  -4  -5   5       10.82       13.35      2.27 o 
  -3  -5   5      806.41      853.64     31.01 o 
  -2  -5   5        3.46        8.12      1.56 o 
  -1  -5   5      374.63      351.47     18.86 o 
   0  -5   5        8.35        6.49      1.65 o 
   1  -5   5      131.26      134.89      3.75 o 
   2  -5   5       16.33       16.93      1.26 o 
   3  -5   5        3.75        1.69      1.43 o 
   4  -5   5      243.90      227.48      8.69 o 
   5  -5   5       17.43       16.07      2.78 o 
   6  -5   5      156.66      109.47     23.26 o 
   7  -5   5      228.19      232.42     19.45 o 
   8  -5   5      135.55      138.67     66.36 o 
   9  -5   5       63.47       61.24      4.09 o 
  10  -5   5       36.62       33.62      3.52 o 
  11  -5   5        4.10        5.16      2.91 o 
  -9  -4   5        7.06        6.29      3.55 o 
  -8  -4   5        0.48       -1.50      3.71 o 
  -7  -4   5       13.33       10.42      2.81 o 
  -6  -4   5      114.45      148.66     40.79 o 
  -5  -4   5        3.50        3.75      1.86 o 
  -4  -4   5       30.57       35.54      1.64 o 
  -2  -4   5       14.95       20.05      1.21 o 
  -1  -4   5       98.50       93.50      3.46 o 
   0  -4   5     1892.90     1791.40     69.36 o 
   1  -4   5        2.23        2.47      1.05 o 
   2  -4   5       74.92       74.99      2.38 o 
   3  -4   5       10.52        8.58      1.28 o 
   4  -4   5      429.59      454.01     17.03 o 
   5  -4   5      185.29      167.24     10.12 o 
   6  -4   5        9.85        7.16      2.75 o 
   7  -4   5       47.62       46.34      5.30 o 
   8  -4   5       10.40       10.48      6.17 o 
   9  -4   5        0.32        0.70      4.67 o 
  10  -4   5       43.99       40.69      3.90 o 
  11  -4   5        9.92        7.30      3.26 o 
  -9  -3   5        2.61        2.52      3.38 o 
  -8  -3   5      138.99      123.29     11.14 o 
  -7  -3   5        0.50       -1.87      2.84 o 
  -6  -3   5        0.79        2.91      1.52 o 
  -5  -3   5        0.24        1.51      1.35 o 
  -4  -3   5       80.36       91.11      2.21 o 
  -3  -3   5       81.90       90.39      2.92 o 
  -2  -3   5      160.13      163.84      4.07 o 
  -1  -3   5      335.40      327.66     12.69 o 
   0  -3   5      256.57      299.36      8.02 o 
   1  -3   5      435.20      464.77     10.30 o 
   2  -3   5     1302.94     1428.82     40.52 o 
   3  -3   5      107.72      100.86      4.39 o 
   4  -3   5      971.68     1006.58     45.75 o 
   5  -3   5      294.50      321.43     15.89 o 
   6  -3   5       49.03       54.15      2.61 o 
   7  -3   5       12.54       13.79      3.73 o 
   8  -3   5        2.45        4.79      4.16 o 
   9  -3   5        0.06        4.35      5.10 o 
  10  -3   5       70.62       73.69      4.99 o 
  11  -3   5        0.12       -0.30      3.63 o 
  12  -3   5        6.25        5.33      2.94 o 
 -12  -2   5        1.47        4.19      4.72 o 
 -11  -2   5        3.18        7.36      5.79 o 
 -10  -2   5       35.26       31.36      3.97 o 
  -9  -2   5       14.41        9.51      3.49 o 
  -8  -2   5        2.33       10.06      4.50 o 
  -7  -2   5        0.04       -0.40      2.80 o 
  -6  -2   5      345.88      440.50    110.55 o 
  -5  -2   5        3.18        4.36      1.18 o 
  -4  -2   5       25.27       21.36      1.28 o 
  -3  -2   5        5.20        5.70      1.00 o 
  -2  -2   5     1170.24     1114.29     55.72 o 
  -1  -2   5     2416.27     2342.12     53.15 o 
   0  -2   5     1168.94     1260.17     52.69 o 
   1  -2   5     3701.98     4083.63    118.78 o 
   2  -2   5      624.22      671.01     18.53 o 
   3  -2   5       22.25       20.63      1.37 o 
   4  -2   5       34.95       35.47      2.25 o 
   5  -2   5      285.32      245.05     13.08 o 
   6  -2   5       11.85       14.03      2.98 o 
   7  -2   5        0.78       -0.70      2.77 o 
   8  -2   5      115.04      132.22      6.24 o 
   9  -2   5        4.21        2.35      4.34 o 
  10  -2   5        1.84        3.81      4.33 o 
  11  -2   5       32.00       28.64      4.12 o 
  12  -2   5        4.07        4.27      4.21 o 
 -12  -1   5       15.41        2.68      5.00 o 
 -11  -1   5       15.89       16.78      6.31 o 
 -10  -1   5        9.60        4.25      3.46 o 
  -9  -1   5        2.68        2.87      4.98 o 
  -8  -1   5        6.56       12.36      3.94 o 
  -7  -1   5        0.03        8.02      5.02 o 
  -6  -1   5       37.70       31.82      5.12 o 
  -4  -1   5      310.44      290.11     15.49 o 
  -3  -1   5       85.61       67.33      5.79 o 
  -2  -1   5       40.28       31.63      3.13 o 
  -1  -1   5     3502.18     3647.72    149.57 o 
   0  -1   5      948.77      930.59     38.26 o 
   1  -1   5      529.78      481.23     23.47 o 
   2  -1   5      350.12      376.79      8.75 o 
   3  -1   5      388.90      440.74     24.66 o 
   4  -1   5      140.00      125.86      5.85 o 
   5  -1   5      259.61      245.73     16.55 o 
   6  -1   5        8.71       10.67      2.13 o 
   7  -1   5        0.23        0.06      2.79 o 
   8  -1   5      105.09      121.27     12.50 o 
   9  -1   5       18.85       15.85      4.79 o 
  10  -1   5        6.93        7.69      6.15 o 
  11  -1   5       25.11       20.46     19.49 o 
  12  -1   5        0.12        0.30      3.52 o 
 -12   0   5        0.93        2.54     11.12 o 
 -11   0   5        0.70        2.16      2.72 o 
 -10   0   5        1.85       -0.98      3.69 o 
  -9   0   5       73.55       67.71      4.04 o 
  -8   0   5       15.00       20.82      4.14 o 
  -7   0   5        7.10       12.15      3.80 o 
  -6   0   5       14.59        8.88      3.46 o 
  -5   0   5      405.01      479.25     32.81 o 
  -4   0   5      117.50      122.70      9.16 o 
  -3   0   5        1.53        2.92      0.85 o 
  -2   0   5      315.21      331.46     24.98 o 
  -1   0   5       15.46       18.39      1.53 o 
   0   0   5      449.31      463.47     15.88 o 
   1   0   5      421.63      391.05     25.89 o 
   2   0   5      429.59      430.33     17.17 o 
   3   0   5      190.58      181.06     14.63 o 
   4   0   5      120.71      135.37      4.81 o 
   5   0   5       31.57       30.33      2.35 o 
   6   0   5       56.28       56.96      3.64 o 
   7   0   5        1.11        2.93      2.81 o 
   8   0   5        2.76        3.40      3.11 o 
   9   0   5      364.90      368.38     33.42 o 
  10   0   5       17.71       21.43      4.47 o 
  11   0   5       18.21       12.45      6.46 o 
  12   0   5        4.29        3.94      3.58 o 
  13   0   5        0.77        0.95      2.67 o 
 -12   1   5        0.01       -2.25      5.87 o 
 -11   1   5       23.40       14.93      2.95 o 
 -10   1   5        0.01        3.64      3.36 o 
  -9   1   5        6.52        4.82      4.06 o 
  -8   1   5      105.32      101.39      7.35 o 
  -7   1   5        2.87       -0.42      3.91 o 
  -6   1   5       83.78      107.15     15.09 o 
  -5   1   5        2.29       -2.08      2.51 o 
  -4   1   5      681.57      761.36     23.65 o 
  -3   1   5      602.59      529.60     46.69 o 
  -2   1   5       47.83       54.47      2.60 o 
  -1   1   5      332.11      314.52     18.30 o 
   0   1   5      420.20      451.15      4.13 o 
   1   1   5      769.60      649.38     38.02 o 
   2   1   5      284.07      255.05     13.03 o 
   3   1   5      147.25      154.65      7.38 o 
   4   1   5      168.58      161.34     12.81 o 
   5   1   5      419.25      417.90     17.06 o 
   6   1   5      221.83      237.54     11.02 o 
   7   1   5       16.80       16.81      2.78 o 
   8   1   5      111.39       97.77      8.15 o 
   9   1   5        8.22       12.68      3.37 o 
  10   1   5       47.61       47.63      4.52 o 
  11   1   5        0.45        1.75      4.08 o 
  12   1   5        7.06       10.99      5.04 o 
  13   1   5        0.88        0.20      2.73 o 
 -12   2   5        6.31        2.73     11.83 o 
 -11   2   5        5.70        6.28      3.51 o 
 -10   2   5        1.86        2.67      3.45 o 
  -9   2   5        1.98        4.24      5.69 o 
  -8   2   5       94.49       95.95     10.76 o 
  -7   2   5        8.68        5.99      4.02 o 
  -6   2   5      304.51      326.64     51.39 o 
  -5   2   5        0.13        3.15      2.19 o 
  -4   2   5      767.96      902.78     30.23 o 
  -3   2   5       21.27       19.06      1.59 o 
  -1   2   5      690.20      738.73     21.17 o 
   0   2   5      200.15      196.93      7.74 o 
   1   2   5       15.09       14.66      1.64 o 
   2   2   5       30.58       33.80      1.36 o 
   3   2   5      216.87      210.99     11.02 o 
   4   2   5      236.72      271.92     15.12 o 
   5   2   5        1.35        2.75      1.99 o 
   6   2   5        0.09       -0.31      1.90 o 
   7   2   5       40.13       39.70      3.58 o 
   8   2   5      165.92      173.92      7.84 o 
   9   2   5      108.64      107.92      6.79 o 
  10   2   5       50.48       54.98     10.78 o 
  11   2   5        0.23       -1.73      3.12 o 
  12   2   5        0.96        3.25      3.44 o 
  13   2   5       13.79        7.65      6.95 o 
 -12   3   5        1.25        2.48      4.32 o 
 -11   3   5       22.58       24.78      3.35 o 
 -10   3   5        3.62        4.85      3.89 o 
  -9   3   5        0.22       -0.25      3.68 o 
  -8   3   5       30.94       32.71      8.30 o 
  -7   3   5        0.90       -0.30      4.15 o 
  -6   3   5      140.80      137.43      4.96 o 
  -5   3   5       29.42       26.30      5.97 o 
  -4   3   5       24.55       26.18      3.49 o 
  -3   3   5      417.96      490.07     18.75 o 
  -2   3   5      121.84      138.86      6.57 o 
  -1   3   5      781.96      790.68     35.98 o 
   0   3   5      577.15      524.47     27.89 o 
   1   3   5       16.60       15.72      0.88 o 
   2   3   5      116.33      128.87      3.51 o 
   3   3   5      503.75      503.45     32.08 o 
   4   3   5      288.92      355.10     21.91 o 
   5   3   5      103.24      113.22      6.57 o 
   6   3   5        6.95        5.44      2.30 o 
   7   3   5        0.00        0.94      2.74 o 
   8   3   5       32.88       33.28      3.57 o 
   9   3   5       13.44       15.41      3.29 o 
  10   3   5       35.02       38.93      3.44 o 
  11   3   5        5.95        5.84      3.83 o 
  12   3   5        4.34        5.65      2.67 o 
  13   3   5        2.35        3.07      6.62 o 
 -11   4   5        3.54        7.90      3.04 o 
 -10   4   5        0.79        2.41      3.88 o 
  -9   4   5       24.27       20.96      3.57 o 
  -8   4   5       19.88       15.56      3.59 o 
  -7   4   5      377.85      344.87     49.09 o 
  -6   4   5        4.60        8.52      3.96 o 
  -5   4   5        2.45        6.57      3.50 o 
  -4   4   5        0.30        1.82      2.44 o 
  -3   4   5      270.68      282.74      8.80 o 
  -2   4   5      347.25      408.21     32.47 o 
  -1   4   5       12.06        9.87      0.67 o 
   0   4   5        0.00        0.00      0.66 o 
   1   4   5        2.99        3.10      0.68 o 
   2   4   5      192.04      192.61      5.07 o 
   3   4   5      409.65      476.95     18.17 o 
   4   4   5      126.37      151.03      5.98 o 
   5   4   5      317.16      292.48     12.50 o 
   6   4   5        2.22        1.74      2.20 o 
   7   4   5        9.12       11.30      2.89 o 
   8   4   5       10.95       12.28      2.92 o 
   9   4   5       30.18       28.75      3.28 o 
  10   4   5       64.13       67.96      3.56 o 
  11   4   5       13.84       14.43      3.69 o 
  12   4   5        1.27       -0.44      2.70 o 
  13   4   5        4.03        1.62      3.22 o 
 -11   5   5       14.65        9.99      6.43 o 
 -10   5   5       41.59       52.58      3.78 o 
  -9   5   5        0.92        2.93      3.89 o 
  -8   5   5       18.77       10.82      3.61 o 
  -7   5   5       11.60       12.60      4.30 o 
  -6   5   5      246.30      239.33     30.20 o 
  -5   5   5       59.04       48.18     24.38 o 
  -4   5   5        0.54        0.12      4.30 o 
  -3   5   5        2.59        4.22      2.31 o 
  -2   5   5       72.40       63.91      2.06 o 
  -1   5   5       41.38       36.81      2.05 o 
   0   5   5       18.02       17.02      1.36 o 
   1   5   5      116.37      148.57      6.49 o 
   2   5   5        6.55        5.01      1.18 o 
   3   5   5      168.08      155.29     10.85 o 
   4   5   5       82.13       90.49      2.99 o 
   5   5   5        9.33        6.52      2.04 o 
   6   5   5       18.38       15.06      2.15 o 
   7   5   5        5.28        7.79      3.02 o 
   8   5   5       15.77       18.96      4.19 o 
   9   5   5       54.36       60.49      3.97 o 
  10   5   5       11.05       13.91      3.99 o 
  11   5   5        0.17        3.21      3.68 o 
  12   5   5        4.45        8.56      3.12 o 
 -10   6   5        1.41        4.39      3.16 o 
  -9   6   5        0.01       -0.03      3.81 o 
  -8   6   5       37.13       31.59      3.94 o 
  -7   6   5       15.32       20.00      4.96 o 
  -6   6   5      264.87      233.12     23.61 o 
  -5   6   5        0.39        2.64      4.99 o 
  -4   6   5       21.23       26.37      3.90 o 
  -3   6   5      651.78      621.77    104.23 o 
  -2   6   5      690.26      661.14     67.00 o 
  -1   6   5      531.51      507.38     31.46 o 
   0   6   5      459.24      548.03     40.25 o 
   1   6   5      122.94      128.44      7.30 o 
   2   6   5       40.16       36.46      3.55 o 
   3   6   5       40.47       45.38      2.49 o 
   4   6   5       16.12       14.29      4.63 o 
   5   6   5       27.95       25.66      3.06 o 
   6   6   5        0.51        4.41      4.60 o 
   7   6   5        0.74       -0.96      3.33 o 
   8   6   5       41.74       36.81      3.71 o 
   9   6   5        2.80       -0.30      3.77 o 
  10   6   5       19.38       20.45      3.74 o 
  11   6   5        0.01        0.99      3.44 o 
  12   6   5       10.49       11.43      4.03 o 
 -10   7   5       19.62       27.04      3.72 o 
  -9   7   5       33.22       37.47      3.61 o 
  -8   7   5        0.44        0.32      3.67 o 
  -7   7   5       39.37       41.78      9.78 o 
  -6   7   5      120.20       95.47     14.32 o 
  -5   7   5        5.89        8.03      4.97 o 
  -4   7   5       41.87       42.78      4.35 o 
  -3   7   5        4.38        9.74      4.64 o 
  -2   7   5      430.36      454.85      5.43 o 
  -1   7   5       13.87       16.55      3.66 o 
   0   7   5       29.88       30.59      2.90 o 
   2   7   5      143.80      120.14      5.74 o 
   3   7   5        9.56        8.24      1.62 o 
   4   7   5       25.52       22.04      2.87 o 
   5   7   5       31.37       32.53      3.32 o 
   6   7   5       38.22       44.98      3.23 o 
   7   7   5        1.86        4.30      3.36 o 
   8   7   5       10.39        9.76      3.60 o 
   9   7   5       67.78       70.18      3.84 o 
  10   7   5        0.53       -1.32      3.41 o 
  11   7   5        0.03        1.60      3.12 o 
  12   7   5        0.13        0.08      2.45 o 
  -9   8   5        0.81       -2.10      3.94 o 
  -8   8   5       14.84       17.51      4.93 o 
  -7   8   5       43.37       49.46     11.04 o 
  -6   8   5       21.93       34.63      5.79 o 
  -5   8   5       10.53       17.38      5.77 o 
  -4   8   5        2.46        4.08      5.22 o 
  -3   8   5        0.13       -0.68      4.77 o 
  -2   8   5        0.03        0.73      4.32 o 
  -1   8   5       15.76       16.95      4.03 o 
   0   8   5       95.89       87.90      4.23 o 
   2   8   5       24.87       19.86      3.46 o 
   3   8   5       90.18       63.40     27.25 o 
   4   8   5        8.46        7.62      3.06 o 
   5   8   5        1.36        0.25      3.32 o 
   6   8   5       23.76       26.68      5.53 o 
   7   8   5       66.48       64.42      3.50 o 
   8   8   5        0.19        4.27      4.11 o 
   9   8   5        2.31        2.43      3.33 o 
  10   8   5        2.19        3.42      3.06 o 
  11   8   5        4.63        3.33      3.22 o 
  -8   9   5       35.07       42.70      4.33 o 
  -7   9   5       54.05       69.25      5.13 o 
  -6   9   5        1.94        2.51      5.25 o 
  -5   9   5      209.37      232.87      6.34 o 
  -4   9   5      159.57      160.97      5.95 o 
  -3   9   5       93.99      102.72      5.23 o 
  -2   9   5       28.69       21.61      4.55 o 
  -1   9   5        0.72        1.93      4.30 o 
   3   9   5       48.61       47.33      4.08 o 
   4   9   5       57.05       39.23      3.85 o 
   5   9   5        0.05       -0.05      4.09 o 
   6   9   5       11.72        8.13     10.55 o 
   7   9   5       63.01       70.46      7.01 o 
   8   9   5       18.84       18.87      3.16 o 
   9   9   5        6.72        3.98      2.94 o 
  10   9   5        0.68        0.30      2.65 o 
  11   9   5        0.21        3.56      2.82 o 
  -7  10   5        0.33        2.78      4.20 o 
  -6  10   5        0.10        2.83      4.68 o 
  -5  10   5        0.22       -3.53      4.97 o 
  -4  10   5        9.86        9.49      4.99 o 
  -2  10   5       33.12       36.20      4.54 o 
  -1  10   5        2.73        0.62      4.31 o 
   4  10   5       52.90       42.97      4.43 o 
   5  10   5        0.53        2.54      3.23 o 
   6  10   5       12.98        6.83      2.86 o 
   7  10   5       26.62       17.24      2.88 o 
   8  10   5        6.20        4.91      4.01 o 
   9  10   5        1.67        2.92      2.50 o 
  10  10   5       17.72       19.36      3.47 o 
  -6  11   5        2.03        5.20      3.76 o 
  -5  11   5        4.48        3.52      4.33 o 
  -4  11   5        8.81        7.18      4.44 o 
  -3  11   5       54.88       44.04      4.47 o 
  -2  11   5       78.88       75.57      4.42 o 
   5  11   5       12.53        7.42      3.91 o 
   6  11   5        0.40       -0.23      2.41 o 
   7  11   5        4.25        9.43      3.86 o 
   8  11   5       59.30       54.24      2.48 o 
   9  11   5        4.52        8.66      7.92 o 
  -4 -12   6        1.04       -1.19      2.97 o 
  -3 -12   6        0.51       -1.17      3.09 o 
  -2 -12   6        2.99        3.01      2.60 o 
  -1 -12   6       11.40        6.92      3.27 o 
   0 -12   6        1.17        0.93      3.54 o 
   1 -12   6        3.91        3.06      2.56 o 
   2 -12   6        3.43        4.83      2.55 o 
  -7 -11   6        0.00        2.59      4.29 o 
  -6 -11   6        3.93        1.78      2.12 o 
  -5 -11   6        6.01        5.95      2.10 o 
  -4 -11   6        6.02        6.94      2.92 o 
  -3 -11   6        3.77        6.40      2.93 o 
  -2 -11   6        0.12        1.75      2.98 o 
  -1 -11   6        0.66        1.03      3.22 o 
   0 -11   6       14.62       15.83      3.27 o 
   1 -11   6        2.41        2.44      3.15 o 
   2 -11   6        4.86        5.59      4.17 o 
   3 -11   6       28.51       29.78      3.02 o 
   4 -11   6       26.02       27.27      2.74 o 
  -8 -10   6        7.20       10.48      5.40 o 
  -7 -10   6        0.67        0.12      2.28 o 
  -6 -10   6        1.21       -1.18      2.35 o 
  -5 -10   6        3.02        4.06      2.67 o 
  -4 -10   6        0.23       -1.69      2.65 o 
  -3 -10   6        8.43        6.59      3.29 o 
  -2 -10   6       10.46       10.57      2.87 o 
  -1 -10   6        0.01        1.20      2.91 o 
   0 -10   6       16.19       15.85      3.68 o 
   1 -10   6      114.07      121.77     10.76 o 
   2 -10   6        1.25        1.59      3.90 o 
   3 -10   6      103.04      115.96     11.06 o 
   4 -10   6      188.97      199.02     10.94 o 
   5 -10   6        0.46        1.34      4.08 o 
   6 -10   6       60.78       59.33      3.32 o 
  -9  -9   6       11.54       15.79      5.52 o 
  -8  -9   6        0.83        5.82      6.24 o 
  -7  -9   6        2.93        3.32      2.64 o 
  -6  -9   6        1.32        1.45      2.79 o 
  -5  -9   6        0.02        0.29      2.85 o 
  -4  -9   6        4.40        5.35      2.92 o 
  -3  -9   6        3.56        5.90      4.10 o 
  -2  -9   6        0.60        3.51      3.27 o 
  -1  -9   6        0.91        0.73      3.33 o 
   0  -9   6      293.24      338.21     44.97 o 
   1  -9   6        9.24        9.73      4.07 o 
   2  -9   6       48.33       41.90      4.10 o 
   3  -9   6       82.51       86.23      4.23 o 
   4  -9   6       93.46       80.28      3.73 o 
   5  -9   6        1.75        1.98      3.29 o 
   6  -9   6        4.78        5.53      2.87 o 
   7  -9   6        1.29        1.11      3.34 o 
 -10  -8   6        6.21        4.83      4.90 o 
  -9  -8   6       53.62       62.49      6.31 o 
  -8  -8   6       17.43       22.18      6.70 o 
  -7  -8   6        9.52       11.72      4.03 o 
  -6  -8   6       12.78       14.34      3.75 o 
  -5  -8   6       29.26       32.27      6.06 o 
  -4  -8   6       34.08       40.95      6.55 o 
  -3  -8   6       24.10       30.06      6.74 o 
  -2  -8   6        7.29        9.65      3.11 o 
  -1  -8   6        1.23        4.80      4.79 o 
   0  -8   6       51.18       53.03      3.23 o 
   1  -8   6      867.85      855.99     12.99 o 
   2  -8   6       12.80       13.19      3.71 o 
   3  -8   6       83.10       71.92      3.81 o 
   4  -8   6        5.68        5.70      3.66 o 
   5  -8   6      101.50       95.46      5.31 o 
   6  -8   6        0.01        1.27      3.24 o 
   7  -8   6        2.16        2.18      2.80 o 
   8  -8   6        0.25        3.12      3.49 o 
 -10  -7   6       17.32        3.61      5.31 o 
  -9  -7   6        3.61        7.50      6.17 o 
  -8  -7   6      159.39      189.82      9.29 o 
  -7  -7   6        7.00        5.75      3.64 o 
  -6  -7   6       31.41       28.11      4.04 o 
  -5  -7   6       11.98       10.45      5.24 o 
  -4  -7   6       11.33       22.71      4.52 o 
  -3  -7   6       60.51       54.56      6.56 o 
  -2  -7   6       44.60       47.15      5.09 o 
  -1  -7   6      480.89      432.05     52.37 o 
   0  -7   6      174.28      169.40     14.84 o 
   1  -7   6        2.43        1.93      2.79 o 
   2  -7   6      265.87      251.92     24.62 o 
   3  -7   6       52.56       45.45      5.37 o 
   4  -7   6       21.86       18.41      4.92 o 
   5  -7   6        0.89        2.44      3.31 o 
   6  -7   6        6.05        4.43      4.77 o 
   7  -7   6        8.40        7.47      2.95 o 
   8  -7   6        6.10       12.84      4.44 o 
   9  -7   6        2.36       -1.55      3.68 o 
 -10  -6   6       23.39       17.95     10.72 o 
  -9  -6   6       49.87       57.98      6.57 o 
  -8  -6   6       54.75       52.69     11.55 o 
  -7  -6   6      108.72      100.31      9.70 o 
  -6  -6   6       63.07       70.04     20.01 o 
  -5  -6   6       31.16       41.77      5.27 o 
  -4  -6   6      312.17      341.08     38.33 o 
  -3  -6   6      184.86      178.59     19.54 o 
  -2  -6   6      139.94      134.74     15.51 o 
  -1  -6   6      375.17      321.94     49.07 o 
   0  -6   6       53.48       52.73      8.12 o 
   1  -6   6       23.04       19.25      2.46 o 
   2  -6   6        2.18        0.28      3.06 o 
   3  -6   6      248.23      233.54     13.24 o 
   4  -6   6      309.03      274.70      9.46 o 
   5  -6   6      151.07      145.73      9.42 o 
   6  -6   6       33.93       31.51      4.44 o 
   8  -6   6       11.18       12.47      4.45 o 
   9  -6   6       11.86       13.96      3.13 o 
  10  -6   6       20.66       20.74      3.13 o 
 -10  -5   6       13.78       13.84     10.48 o 
  -9  -5   6        0.23       -0.01      3.30 o 
  -8  -5   6       10.83       13.13      3.89 o 
  -7  -5   6       56.76       57.77      3.92 o 
  -6  -5   6       56.75       73.28     18.64 o 
  -5  -5   6       84.22       94.05     25.29 o 
  -4  -5   6       37.76       41.27      4.01 o 
  -3  -5   6      383.29      398.91     41.42 o 
  -2  -5   6      125.53      133.04     13.50 o 
  -1  -5   6      252.74      239.32     22.63 o 
   0  -5   6       18.42       21.02      1.85 o 
   1  -5   6       22.14       18.31      1.95 o 
   2  -5   6      162.49      149.32      7.98 o 
   3  -5   6       90.73       74.39      2.31 o 
   4  -5   6       22.96       22.00      3.62 o 
   5  -5   6      186.24      176.75     26.77 o 
   6  -5   6        6.55        5.74      3.49 o 
   7  -5   6       12.19       14.87      4.00 o 
   8  -5   6        0.05        2.52      4.00 o 
   9  -5   6        3.57        1.71      3.61 o 
  10  -5   6        0.12        5.53      3.82 o 
  -9  -4   6       10.97       11.31      3.58 o 
  -8  -4   6       71.19       70.14      4.34 o 
  -7  -4   6      165.18      134.68     57.41 o 
  -6  -4   6       84.89      107.78     31.40 o 
  -5  -4   6       23.44        9.20     11.28 o 
  -4  -4   6       25.63       33.67      3.69 o 
  -3  -4   6        3.43        3.22      2.48 o 
  -2  -4   6       13.31       17.50      1.15 o 
   0  -4   6       23.09       21.96      1.15 o 
   1  -4   6       61.40       57.67      1.96 o 
   2  -4   6      129.44      114.68      2.60 o 
   3  -4   6       16.90       21.44      3.00 o 
   4  -4   6       41.23       39.99      2.34 o 
   5  -4   6       14.23       14.60      3.47 o 
   6  -4   6      152.41      147.85      7.59 o 
   7  -4   6       20.19       22.99      3.94 o 
   8  -4   6        1.24        2.34      4.14 o 
   9  -4   6        5.75        3.16      3.97 o 
  10  -4   6       28.18       31.28      3.60 o 
  11  -4   6       15.18       18.39      3.20 o 
 -10  -3   6       15.91       12.08      3.82 o 
  -9  -3   6        3.09        6.87      4.68 o 
  -8  -3   6        0.47        2.77      3.07 o 
  -7  -3   6        1.32        1.25      3.78 o 
  -6  -3   6       20.37       19.16      6.60 o 
  -5  -3   6       22.32       21.39      2.27 o 
  -4  -3   6        2.13        4.43      1.74 o 
  -3  -3   6        7.98        8.63      1.97 o 
  -2  -3   6      801.43      770.04     43.84 o 
  -1  -3   6     1234.93     1277.58     48.46 o 
   0  -3   6      535.50      536.97     19.47 o 
   1  -3   6        2.38        0.32      0.97 o 
   2  -3   6       32.34       31.14      1.82 o 
   3  -3   6      639.73      601.03     21.76 o 
   4  -3   6      635.06      683.93     36.76 o 
   5  -3   6      475.19      491.56      8.72 o 
   6  -3   6       22.15       24.79      5.87 o 
   7  -3   6        9.78       10.37      9.91 o 
   8  -3   6      249.78      256.93      9.95 o 
   9  -3   6        3.07        4.99      4.25 o 
  10  -3   6        9.80       10.36      3.86 o 
  11  -3   6       15.14       13.50      3.28 o 
 -11  -2   6       14.31       10.22      5.15 o 
 -10  -2   6       62.65       46.01      4.04 o 
  -9  -2   6       21.42       27.76      3.73 o 
  -8  -2   6        0.21        4.75      4.03 o 
  -7  -2   6       10.25        7.13      3.08 o 
  -6  -2   6       54.23       71.19     19.13 o 
  -5  -2   6        5.50        5.03      2.99 o 
  -4  -2   6        1.11        2.82      2.12 o 
  -3  -2   6       53.94       56.00      2.15 o 
  -2  -2   6       19.46       15.15      2.92 o 
  -1  -2   6       79.02       69.03      3.55 o 
   0  -2   6      380.73      389.32     18.64 o 
   1  -2   6      120.45      131.23      7.97 o 
   2  -2   6     1299.99     1421.03     70.77 o 
   3  -2   6      393.64      376.00     16.83 o 
   4  -2   6       60.67       73.42      4.09 o 
   5  -2   6       87.27       85.65      5.61 o 
   6  -2   6        5.93        2.19      2.91 o 
   7  -2   6       79.33       73.49      6.51 o 
   8  -2   6      103.91      109.56      6.68 o 
   9  -2   6       49.63       54.27      6.58 o 
  10  -2   6        0.57       -3.40      4.15 o 
  11  -2   6       15.53       14.03      3.60 o 
  12  -2   6        0.03       -2.63      2.77 o 
 -12  -1   6        0.34        1.32      4.40 o 
 -11  -1   6        3.90        3.83      2.46 o 
 -10  -1   6       63.91       51.52      3.64 o 
  -9  -1   6        0.22        5.01      5.12 o 
  -8  -1   6       41.50       40.07      4.26 o 
  -7  -1   6        8.64       11.90      5.59 o 
  -6  -1   6       84.19       78.11      7.80 o 
  -5  -1   6       58.48       66.13      7.85 o 
  -4  -1   6       96.60      110.12      7.67 o 
  -3  -1   6       38.13       39.48      1.97 o 
  -2  -1   6      695.34      764.10     36.61 o 
  -1  -1   6      169.32      219.08     12.36 o 
   1  -1   6       11.71       10.53      0.86 o 
   2  -1   6      806.72      789.07     47.53 o 
   3  -1   6      455.36      464.00     29.62 o 
   4  -1   6        0.04        1.29      1.33 o 
   5  -1   6       70.65       70.08      6.87 o 
   6  -1   6        2.97        3.07      2.86 o 
   7  -1   6       20.92       19.93      3.03 o 
   8  -1   6       33.59       34.08      3.61 o 
   9  -1   6       71.77       67.96     36.07 o 
  10  -1   6       20.12       21.82      4.31 o 
  11  -1   6        5.95        4.75      7.18 o 
  12  -1   6       12.86       12.61      3.02 o 
 -12   0   6        0.12       -2.88      9.61 o 
 -11   0   6        8.47        5.95      2.67 o 
 -10   0   6        0.33        1.38      3.70 o 
  -9   0   6       89.15       77.70      5.96 o 
  -8   0   6        4.32        1.35      4.30 o 
  -7   0   6        0.29        1.14      4.10 o 
  -6   0   6        1.99        7.92      3.84 o 
  -5   0   6       18.32       18.92      2.34 o 
  -4   0   6       29.38       33.33      3.59 o 
  -3   0   6      103.88      112.69      4.25 o 
  -2   0   6      699.36      675.50     23.95 o 
  -1   0   6     2334.25     2623.84    126.14 o 
   0   0   6       26.57       30.36      1.80 o 
   1   0   6     1101.51     1107.53     58.62 o 
   2   0   6      502.70      506.30     41.50 o 
   4   0   6       20.24       17.39      1.64 o 
   5   0   6       45.38       46.59      1.88 o 
   6   0   6      282.03      280.86     10.92 o 
   7   0   6        2.33        5.67      3.26 o 
   8   0   6      153.44      156.13      9.25 o 
   9   0   6        0.13        1.67      3.38 o 
  10   0   6       52.64       54.98      5.86 o 
  11   0   6        5.51        2.13      3.75 o 
  12   0   6       12.57       15.37      3.16 o 
 -12   1   6        0.08        1.32      5.04 o 
 -11   1   6        1.84        0.51      2.78 o 
 -10   1   6        9.57       10.54      3.38 o 
  -9   1   6       57.98       58.18      4.31 o 
  -8   1   6      145.36      162.41     12.41 o 
  -7   1   6      113.79      115.24      6.88 o 
  -6   1   6       13.99       14.96      4.72 o 
  -5   1   6        0.25        1.63      5.33 o 
  -4   1   6      717.27      810.23     24.41 o 
  -3   1   6      828.52      926.48     42.18 o 
  -2   1   6      101.93      114.50      5.53 o 
  -1   1   6      390.61      459.59     22.29 o 
   0   1   6      687.66      682.96     24.70 o 
   2   1   6      102.38      102.12      6.30 o 
   3   1   6      558.99      635.11     48.19 o 
   4   1   6      446.51      474.94     28.02 o 
   5   1   6       15.65       16.02      1.79 o 
   6   1   6       69.33       57.87      2.64 o 
   7   1   6       48.45       56.81      4.81 o 
   8   1   6       34.54       25.68      8.60 o 
   9   1   6      124.25      131.37      4.69 o 
  10   1   6        1.84        0.96      3.82 o 
  11   1   6        0.36        3.10      3.69 o 
  12   1   6        0.32        4.04      3.12 o 
 -11   2   6        4.15        5.24      3.40 o 
 -10   2   6        4.78        6.22      3.41 o 
  -9   2   6        0.06        1.84      5.77 o 
  -8   2   6       54.10       52.58      7.28 o 
  -7   2   6        2.37        2.29      4.36 o 
  -6   2   6       25.56       35.96      5.01 o 
  -5   2   6       34.65       30.31      5.23 o 
  -4   2   6      280.91      260.75      4.59 o 
  -3   2   6     1377.99     1492.87     37.89 o 
  -2   2   6        9.42        9.83      1.50 o 
  -1   2   6      541.53      680.60     20.58 o 
   0   2   6       42.21       41.37      1.56 o 
   1   2   6     1981.79     2053.56    118.38 o 
   2   2   6      178.49      171.75     10.43 o 
   3   2   6        0.02        0.81      1.64 o 
   4   2   6      201.29      198.70     16.01 o 
   5   2   6      237.72      249.22     13.90 o 
   6   2   6       41.08       48.96      2.63 o 
   7   2   6       92.19       86.71      3.09 o 
   8   2   6        4.97        4.12      3.23 o 
   9   2   6       35.50       34.43      3.42 o 
  10   2   6       27.23       28.40      3.34 o 
  11   2   6        0.00        0.38      3.43 o 
  12   2   6        7.21        6.48      3.55 o 
 -11   3   6        4.15        7.14      3.03 o 
 -10   3   6        1.05       -0.13      3.09 o 
  -9   3   6       60.54       50.48      3.64 o 
  -8   3   6       57.72       60.70      4.51 o 
  -7   3   6      401.60      379.99      7.83 o 
  -6   3   6      187.42      169.67     17.90 o 
  -5   3   6       99.97      130.92     10.44 o 
  -4   3   6       14.51       14.50      3.20 o 
  -3   3   6      439.78      474.60     23.96 o 
  -2   3   6      127.41      137.30     16.36 o 
  -1   3   6      119.69      149.20      7.02 o 
   0   3   6      231.09      204.19     13.66 o 
   1   3   6      174.45      168.62      9.02 o 
   2   3   6        0.96        0.72      1.96 o 
   3   3   6       23.61       25.21      2.28 o 
   4   3   6      210.37      253.33     15.64 o 
   6   3   6        8.32        8.93      2.63 o 
   7   3   6       60.61       59.71      3.99 o 
   8   3   6       37.53       34.68      3.21 o 
   9   3   6        2.10        1.96      3.66 o 
  10   3   6       35.37       39.55      4.33 o 
  11   3   6       31.21       36.09      3.10 o 
  12   3   6        2.49        3.05      2.45 o 
 -11   4   6        0.49       -1.38      3.02 o 
 -10   4   6       11.22       10.57      7.85 o 
  -9   4   6        0.48       -2.10      3.51 o 
  -8   4   6        6.74        5.44      3.64 o 
  -7   4   6       14.11       18.01      5.90 o 
  -6   4   6       73.63       62.32     34.85 o 
  -5   4   6        0.23       -1.07      4.79 o 
  -4   4   6       76.70       64.42     34.95 o 
  -3   4   6       10.85       19.53      2.44 o 
  -2   4   6      721.34      826.41     37.45 o 
  -1   4   6      120.64      140.02      6.03 o 
   0   4   6       14.71       18.49      1.23 o 
   1   4   6      287.17      313.35     13.72 o 
   2   4   6      221.72      225.85     14.09 o 
   3   4   6      176.81      201.97     12.03 o 
   4   4   6       76.86       82.52      6.78 o 
   5   4   6       95.74      105.00      6.15 o 
   6   4   6       29.95       33.02      4.09 o 
   7   4   6        1.43        2.06      2.96 o 
   8   4   6       12.93       17.45      3.82 o 
   9   4   6        2.42        5.95      3.23 o 
  10   4   6        0.00        1.49      3.56 o 
  11   4   6       19.15       20.92      3.04 o 
  12   4   6        0.86        1.92      2.52 o 
 -10   5   6        7.52       11.79      3.38 o 
  -9   5   6        3.43       -1.40      3.71 o 
  -8   5   6       10.01       11.95      3.60 o 
  -7   5   6       96.00       87.04      8.97 o 
  -6   5   6      116.68      105.36      7.86 o 
  -5   5   6      108.18      114.86      9.58 o 
  -4   5   6       43.85       55.92      3.80 o 
  -3   5   6        6.66        3.04      3.05 o 
  -2   5   6      349.88      374.51     11.69 o 
  -1   5   6        8.38        9.70      1.73 o 
   0   5   6      178.90      180.91      8.43 o 
   1   5   6        5.54        3.41      1.63 o 
   2   5   6       68.62       75.33      9.36 o 
   3   5   6        0.06        0.74      2.24 o 
   4   5   6        0.25        0.66      2.29 o 
   5   5   6        1.78        3.23      1.89 o 
   6   5   6       13.73       14.47      3.22 o 
   7   5   6        2.01        0.89      2.69 o 
   8   5   6        3.42        3.13      3.25 o 
   9   5   6        9.15        9.31      3.11 o 
  10   5   6       28.70       32.88      3.72 o 
  11   5   6        0.06        0.07      3.24 o 
  12   5   6        1.63        4.09      2.60 o 
 -10   6   6       11.23       12.48      2.93 o 
  -9   6   6       24.85       39.01      6.40 o 
  -8   6   6        0.67        1.61      3.78 o 
  -7   6   6       27.31       25.79      3.65 o 
  -6   6   6       47.17       40.60      3.87 o 
  -5   6   6       64.36       56.47      3.77 o 
  -4   6   6       51.84       56.60     10.89 o 
  -3   6   6       16.62       10.39      3.65 o 
  -2   6   6        7.01        6.40      2.50 o 
  -1   6   6        9.23        6.36      1.81 o 
   0   6   6      122.47      121.52      8.60 o 
   1   6   6      372.01      386.29     27.99 o 
   2   6   6        8.07       13.02      4.47 o 
   3   6   6        4.03        1.86      2.09 o 
   4   6   6       27.38       30.41      4.35 o 
   5   6   6       32.83       25.57      5.01 o 
   6   6   6        1.02        0.86      2.87 o 
   7   6   6        5.40        2.84      3.27 o 
   8   6   6        1.45        2.48      3.41 o 
   9   6   6        5.41        3.30      3.46 o 
  10   6   6        3.80        6.48      3.41 o 
  11   6   6        3.83        0.65      3.19 o 
  12   6   6        0.16        1.11      2.38 o 
  -9   7   6        0.35       -0.35      2.94 o 
  -8   7   6        0.16        0.35      3.53 o 
  -7   7   6        8.70       14.39      3.58 o 
  -6   7   6        0.38       -0.58      3.71 o 
  -5   7   6       14.81       22.60      5.82 o 
  -4   7   6        2.01        2.91      4.63 o 
  -3   7   6        5.66        6.78      4.29 o 
  -2   7   6       41.25       35.01      3.95 o 
  -1   7   6        0.97        1.56      3.67 o 
   2   7   6        3.55        1.71      3.60 o 
   3   7   6      141.20      111.15      4.40 o 
   4   7   6       22.22       19.07      4.39 o 
   5   7   6        0.47        0.96      5.06 o 
   6   7   6        5.79        2.53      5.64 o 
   7   7   6        4.56        7.58      4.67 o 
   8   7   6       62.99       48.72      3.41 o 
   9   7   6        0.30        0.16      3.21 o 
  10   7   6        2.39        0.33      3.00 o 
  11   7   6        5.69        6.06      2.61 o 
  -8   8   6       28.27       36.90      8.48 o 
  -7   8   6        1.38       -3.94      5.26 o 
  -6   8   6        0.23        0.59      5.67 o 
  -5   8   6      330.24      384.15      7.07 o 
  -4   8   6       41.51       47.49      5.64 o 
  -3   8   6       19.92       26.85      5.32 o 
  -2   8   6       67.68       72.80      4.57 o 
  -1   8   6        2.12       -0.61      4.04 o 
   3   8   6      169.86      141.40      4.83 o 
   4   8   6       41.43       40.40      4.54 o 
   5   8   6       17.37       21.33      5.09 o 
   6   8   6        2.87        6.53      5.49 o 
   7   8   6       22.92       24.05      5.81 o 
   8   8   6       23.08       14.60      3.11 o 
   9   8   6        8.06       10.71      2.88 o 
  10   8   6        2.06        2.12      2.58 o 
  11   8   6        5.34        6.23      2.28 o 
  -8   9   6       21.85       32.99      3.96 o 
  -7   9   6        6.66       13.12      4.68 o 
  -5   9   6        0.43        1.76      5.49 o 
  -4   9   6      159.23      183.39      6.12 o 
  -3   9   6        9.09        7.39      5.00 o 
  -2   9   6       19.73       17.30      4.62 o 
   4   9   6       27.22       19.23      4.75 o 
   5   9   6        0.14        2.77      5.10 o 
   6   9   6        1.44        2.57      5.20 o 
   7   9   6        0.28        0.99      5.30 o 
   8   9   6       15.46       16.97      5.29 o 
   9   9   6        4.77        2.84      2.41 o 
  10   9   6        3.00        3.16      2.32 o 
  -6  10   6        2.33        1.92      4.49 o 
  -5  10   6       13.48       11.57      4.92 o 
  -4  10   6       74.17       88.26      5.29 o 
  -3  10   6        0.66       -2.04      4.57 o 
  -2  10   6       84.51       90.27      4.89 o 
   6  10   6        0.00        3.17      4.63 o 
   7  10   6        0.78        1.98      4.56 o 
   8  10   6       28.06       27.70      4.68 o 
   9  10   6        0.69        3.46      4.99 o 
  10  10   6        3.10        3.83      3.96 o 
  -5  11   6        6.48        8.12      4.10 o 
  -4  11   6        5.73        6.02      4.19 o 
  -3  11   6       39.20       38.15      4.15 o 
   7  11   6        0.52       -0.18      3.29 o 
   8  11   6        1.79        1.60      3.73 o 
  -2 -12   7        0.56        1.22      3.30 o 
  -1 -12   7        1.85        3.49      3.49 o 
  -6 -11   7        1.07        2.70      3.79 o 
  -5 -11   7        0.25        1.99      2.47 o 
  -4 -11   7       11.31       10.10      3.54 o 
  -3 -11   7        1.46        1.21      2.37 o 
  -2 -11   7        1.26        1.12      2.38 o 
  -1 -11   7        8.15        9.31      3.02 o 
   0 -11   7        2.11        0.30      2.63 o 
   1 -11   7        2.89        3.95      2.60 o 
   2 -11   7        0.21        2.36      2.65 o 
   3 -11   7        0.70        2.47      2.44 o 
  -7 -10   7        0.03        0.68      5.10 o 
  -6 -10   7        0.08        1.86      4.75 o 
  -5 -10   7        0.39        1.57      3.19 o 
  -4 -10   7       23.67       27.36      3.51 o 
  -3 -10   7        2.70        1.43      3.39 o 
  -2 -10   7        3.80        3.78      2.81 o 
  -1 -10   7       51.85       50.62      4.24 o 
   0 -10   7        3.94        4.10      3.19 o 
   1 -10   7        6.74        5.42      3.19 o 
   2 -10   7        0.03        1.47      3.23 o 
   3 -10   7       18.63       19.94      3.19 o 
   4 -10   7       52.88       50.11      3.00 o 
   5 -10   7        4.30        2.80      2.40 o 
  -8  -9   7        4.46        8.95      5.58 o 
  -7  -9   7       14.78        7.89      8.33 o 
  -6  -9   7        1.49        5.72      3.57 o 
  -5  -9   7        1.36        2.58      5.03 o 
  -4  -9   7       14.91       11.38      4.04 o 
  -3  -9   7       65.95       72.51     17.56 o 
  -2  -9   7        5.61        5.68      4.83 o 
  -1  -9   7        2.30        4.51      2.99 o 
   0  -9   7       10.27        8.91      3.03 o 
   1  -9   7      103.95       86.41      5.90 o 
   2  -9   7        1.21        4.77      4.07 o 
   3  -9   7      267.26      262.76     14.92 o 
   4  -9   7      117.55      116.20      8.28 o 
   5  -9   7        0.02        0.13      3.72 o 
   6  -9   7       36.64       29.03      3.13 o 
  -9  -8   7        4.37        3.84      5.22 o 
  -8  -8   7        9.08        7.64      3.40 o 
  -7  -8   7        0.09        2.82      5.38 o 
  -6  -8   7        6.73        4.40      3.76 o 
  -5  -8   7        2.74       -4.47      5.44 o 
  -4  -8   7        0.33       -0.63      5.36 o 
  -3  -8   7        0.81        7.88      5.34 o 
  -2  -8   7        5.84        7.91      5.17 o 
  -1  -8   7       76.67       70.06      5.73 o 
   0  -8   7      303.28      296.92     20.70 o 
   1  -8   7      608.91      571.50     33.44 o 
   2  -8   7      339.93      307.55     11.91 o 
   3  -8   7      181.77      179.90     15.83 o 
   4  -8   7      118.90      113.90      6.90 o 
   5  -8   7        0.00        3.70      3.18 o 
   6  -8   7        0.00        0.68      3.42 o 
   8  -8   7       17.50       15.86      2.91 o 
 -10  -7   7        1.04        0.77      4.31 o 
  -9  -7   7       60.43       64.86      7.77 o 
  -8  -7   7       44.93       42.01      7.07 o 
  -7  -7   7       56.24       58.10      5.55 o 
  -6  -7   7       30.96       31.72     20.83 o 
  -5  -7   7        3.43        7.35      5.51 o 
  -4  -7   7        4.01        7.21      8.34 o 
  -3  -7   7       41.10       15.61     18.01 o 
  -2  -7   7     1022.07     1135.43    120.08 o 
  -1  -7   7      928.54      980.11    123.11 o 
   0  -7   7      131.94      113.06     11.13 o 
   1  -7   7      535.97      514.27     49.58 o 
   2  -7   7       23.27       20.51      2.77 o 
   3  -7   7      131.74      119.33      3.62 o 
   4  -7   7       13.73       10.62      3.40 o 
   5  -7   7       10.57       10.08      4.30 o 
   6  -7   7       17.23       11.57      4.37 o 
   9  -7   7        5.50        3.15      3.00 o 
 -10  -6   7        0.35        0.16      4.30 o 
  -9  -6   7        8.44        9.15      3.50 o 
  -8  -6   7        7.16        2.31      3.68 o 
  -7  -6   7       67.04       70.51      5.71 o 
  -6  -6   7      103.30      130.70     30.79 o 
  -5  -6   7      324.41      438.86     82.95 o 
  -4  -6   7      423.51      530.29     56.69 o 
  -3  -6   7       39.76       59.92      5.00 o 
  -2  -6   7      491.12      529.82     90.62 o 
  -1  -6   7      123.41      114.62     19.15 o 
   0  -6   7      120.73      125.67     20.28 o 
   1  -6   7       67.22       68.00      9.01 o 
   2  -6   7       37.03       40.78      4.91 o 
   3  -6   7      849.66      809.04     52.44 o 
   4  -6   7      151.81      141.39      4.55 o 
   5  -6   7        1.63        5.56      4.70 o 
   9  -6   7        4.28        2.67      2.72 o 
 -10  -5   7       10.98        8.57      7.30 o 
  -9  -5   7        0.00       -2.98      3.22 o 
  -8  -5   7        0.45        1.59      3.98 o 
  -7  -5   7        0.68        2.59      4.19 o 
  -6  -5   7      465.66      581.84    164.36 o 
  -5  -5   7      201.91      256.57     86.89 o 
  -4  -5   7      133.80      131.70      4.77 o 
  -3  -5   7        5.37        9.19      4.61 o 
  -2  -5   7      135.50      164.88     26.16 o 
  -1  -5   7      494.92      526.10     69.23 o 
   0  -5   7       60.40       64.40      8.94 o 
   1  -5   7        9.17        7.84      2.07 o 
   2  -5   7       13.97       14.98      2.18 o 
   3  -5   7      395.76      333.59     12.79 o 
   4  -5   7      476.26      425.58     31.06 o 
   5  -5   7       18.60       19.37      4.07 o 
   8  -5   7        4.69        8.46      3.88 o 
   9  -5   7        0.14       -3.04      3.37 o 
  10  -5   7        4.63        5.50      2.56 o 
 -10  -4   7       16.58       10.30      3.10 o 
  -9  -4   7        0.02        0.00      3.01 o 
  -8  -4   7       13.98       14.60      4.09 o 
  -7  -4   7       26.28       34.32     11.24 o 
  -6  -4   7        5.04        8.20      4.83 o 
  -5  -4   7      118.82      107.94      7.94 o 
  -4  -4   7       30.91       30.55      4.24 o 
  -3  -4   7      196.79      217.16     38.92 o 
  -2  -4   7       57.47       55.28     10.09 o 
  -1  -4   7      125.66      125.98      6.02 o 
   0  -4   7      140.67      179.45      9.33 o 
   1  -4   7        6.13        6.93      2.45 o 
   2  -4   7        1.86        2.07      1.50 o 
   3  -4   7      202.70      191.30      9.83 o 
   4  -4   7      172.66      142.83     15.26 o 
   5  -4   7      217.87      197.20     17.03 o 
   6  -4   7       14.49       15.19      3.68 o 
   7  -4   7        2.06        2.34      5.05 o 
   8  -4   7       40.54       45.39      3.97 o 
   9  -4   7        4.52       10.05      3.61 o 
  10  -4   7       20.99       17.59      4.73 o 
  11  -4   7        0.72        2.45      4.65 o 
 -11  -3   7        3.95        1.44      6.25 o 
 -10  -3   7       41.86       34.94      3.81 o 
  -9  -3   7       17.39       24.48      4.81 o 
  -8  -3   7        5.68        0.99      5.13 o 
  -7  -3   7       58.29       58.03      8.24 o 
  -6  -3   7        6.08        7.41      4.49 o 
  -5  -3   7      328.76      342.83     20.84 o 
  -4  -3   7       35.95       44.39      6.21 o 
  -3  -3   7      180.06      185.26     12.61 o 
  -2  -3   7      249.49      256.16      8.25 o 
  -1  -3   7       44.27       43.96      1.81 o 
   0  -3   7       33.08       33.88      1.72 o 
   1  -3   7        1.41        1.64      1.61 o 
   2  -3   7      119.59      120.43      4.57 o 
   3  -3   7        1.40        1.49      1.71 o 
   4  -3   7       34.37       29.47      2.49 o 
   5  -3   7      170.63      191.16      4.19 o 
   6  -3   7        4.70        3.40      2.75 o 
   7  -3   7      220.83      221.64     11.85 o 
   8  -3   7       16.97       18.63      4.00 o 
   9  -3   7        0.17        1.07      3.82 o 
  10  -3   7       82.51       94.35      9.23 o 
  11  -3   7        3.59        4.36      2.64 o 
 -11  -2   7        3.80        3.09      2.05 o 
 -10  -2   7       11.48       11.73      3.79 o 
  -9  -2   7        0.57        1.43      3.67 o 
  -8  -2   7        1.03        6.63      4.26 o 
  -7  -2   7       18.19       25.69      4.10 o 
  -6  -2   7       31.04       35.22      5.18 o 
  -5  -2   7       95.73       87.94      6.49 o 
  -4  -2   7        1.17       -0.14      2.47 o 
  -3  -2   7      370.61      422.80     17.71 o 
  -2  -2   7      128.62      146.59      5.16 o 
  -1  -2   7      171.00      169.71      3.99 o 
   0  -2   7      306.48      353.30     11.86 o 
   1  -2   7       60.19       54.28      1.84 o 
   2  -2   7       82.11       79.17      1.80 o 
   3  -2   7      308.46      270.04     18.89 o 
   4  -2   7      161.50      148.35     22.52 o 
   5  -2   7       25.89       23.84      2.49 o 
   6  -2   7      189.35      191.94      5.59 o 
   7  -2   7      137.82      157.68      4.30 o 
   8  -2   7       97.70       98.52      6.04 o 
   9  -2   7       37.58       41.55      4.14 o 
  10  -2   7      151.66      158.80      7.80 o 
  11  -2   7       11.53       15.03      3.36 o 
 -11  -1   7        3.46        3.25      2.27 o 
 -10  -1   7        3.16        3.11      3.35 o 
  -9  -1   7       64.54       46.69      5.33 o 
  -8  -1   7       26.07       26.93      4.39 o 
  -7  -1   7       86.50       49.26     39.49 o 
  -6  -1   7       42.48       53.53      4.66 o 
  -5  -1   7       29.31       27.96      2.91 o 
  -4  -1   7       36.98       29.50      2.78 o 
  -3  -1   7        1.68       -0.52      2.01 o 
  -2  -1   7       46.58       43.42      2.90 o 
  -1  -1   7        3.84        3.48      1.67 o 
   0  -1   7       99.14      114.39      4.50 o 
   1  -1   7     1510.59     1687.54     78.83 o 
   2  -1   7       64.62       73.94      3.34 o 
   3  -1   7      371.13      378.27     25.91 o 
   4  -1   7       56.62       60.15      4.45 o 
   5  -1   7       43.87       40.27      2.39 o 
   6  -1   7        0.49        2.69      2.74 o 
   7  -1   7        4.78        4.11      3.05 o 
   8  -1   7      747.41      726.89     39.34 o 
   9  -1   7        9.56       14.07      4.06 o 
  10  -1   7        0.20        3.03      3.85 o 
  11  -1   7        6.30        5.22      3.21 o 
  12  -1   7        0.55        5.41      2.55 o 
 -11   0   7        2.38        3.36      2.45 o 
 -10   0   7        8.21        5.14      3.60 o 
  -9   0   7       48.38       42.78      7.72 o 
  -8   0   7        0.78        1.22      4.38 o 
  -7   0   7        2.24        3.00      5.51 o 
  -6   0   7       49.95       59.19      7.89 o 
  -5   0   7      166.25      172.67     13.96 o 
  -4   0   7        1.90        5.23      3.31 o 
  -3   0   7      137.43      169.97      5.64 o 
  -2   0   7       19.56       20.80      3.35 o 
  -1   0   7     1359.38     1485.16     73.69 o 
   0   0   7       95.09      118.07      5.45 o 
   1   0   7      962.82     1076.87     33.05 o 
   2   0   7     1561.19     1645.17     57.51 o 
   4   0   7      407.49      424.01     31.74 o 
   5   0   7        1.28       -1.17      4.91 o 
   6   0   7        3.20        3.93      2.88 o 
   7   0   7        2.71        2.51      3.35 o 
   8   0   7        5.38        6.53      3.29 o 
   9   0   7      107.53      111.76      6.75 o 
  10   0   7        0.25        0.27      3.85 o 
  11   0   7       11.51       12.97      3.36 o 
  12   0   7        0.04       -0.84      2.57 o 
 -11   1   7        0.68        4.35      3.07 o 
 -10   1   7        4.26        6.54      3.25 o 
  -9   1   7        1.44        1.91      4.15 o 
  -8   1   7      272.16      239.40     17.89 o 
  -7   1   7      230.35      218.93    114.96 o 
  -6   1   7        0.64        3.43      5.29 o 
  -5   1   7       26.93       33.20      9.93 o 
  -4   1   7      685.02      644.04     46.15 o 
  -3   1   7     1019.38     1105.77     36.89 o 
  -1   1   7      697.00      784.53      9.52 o 
   0   1   7      365.95      400.88     15.21 o 
   1   1   7      100.30       89.85      3.25 o 
   2   1   7      264.56      289.05     18.88 o 
   3   1   7        3.64        2.93      2.53 o 
   5   1   7       48.92       56.27      4.06 o 
   6   1   7        0.51        4.43      4.21 o 
   7   1   7        5.98        4.15      3.22 o 
   8   1   7        1.62        3.76      3.39 o 
   9   1   7       83.80       83.48      4.03 o 
  10   1   7        9.34        4.64      3.87 o 
  11   1   7        0.05       -1.13      3.59 o 
  12   1   7        3.32        5.17      2.64 o 
 -11   2   7        0.26       -0.26      2.76 o 
 -10   2   7       24.30       16.23      3.58 o 
  -9   2   7       20.52       17.68      5.74 o 
  -8   2   7      126.19      114.00     17.74 o 
  -7   2   7        2.51       10.26      4.64 o 
  -6   2   7      170.82      168.54      5.82 o 
  -5   2   7      306.60      291.27      6.07 o 
  -4   2   7        8.40        6.44      3.47 o 
  -3   2   7      504.72      562.96     24.24 o 
  -2   2   7      299.07      306.34     18.60 o 
  -1   2   7        0.52        2.64      1.74 o 
   0   2   7      200.95      201.38      8.77 o 
   1   2   7      630.55      573.25     26.52 o 
   2   2   7      377.53      391.67     63.46 o 
   3   2   7      313.22      418.10     24.98 o 
   4   2   7      204.23      252.02     12.51 o 
   5   2   7       67.44       73.88      5.56 o 
   6   2   7        1.19        3.73      4.62 o 
   7   2   7       13.69       15.53      4.14 o 
   8   2   7        7.34        9.35      3.29 o 
   9   2   7        4.08        6.86      3.32 o 
  10   2   7       12.72       14.87      3.51 o 
  11   2   7        0.00        0.41      2.64 o 
  12   2   7        5.38        5.63      2.60 o 
 -11   3   7        0.47       -0.47      2.90 o 
 -10   3   7       14.20       13.54      2.99 o 
  -9   3   7        7.85       11.36      3.45 o 
  -8   3   7       71.08       68.35      4.57 o 
  -7   3   7       39.75       38.96      4.54 o 
  -6   3   7      789.77      763.39      7.80 o 
  -5   3   7       40.37       44.20      5.83 o 
  -4   3   7       16.16        9.15      3.55 o 
  -3   3   7       13.80       13.62      3.32 o 
  -2   3   7        3.92        6.05      2.47 o 
  -1   3   7        0.71        1.63      1.58 o 
   0   3   7       24.26       26.61      1.54 o 
   1   3   7       51.43       47.31      2.42 o 
   2   3   7       18.88       17.39      2.66 o 
   3   3   7       20.69       19.22      2.92 o 
   4   3   7      104.02      130.67     12.42 o 
   5   3   7        1.71        4.08      5.83 o 
   6   3   7       14.26        6.79      6.33 o 
   7   3   7        0.00       -2.17      5.91 o 
   8   3   7        9.77        8.66      3.52 o 
   9   3   7        1.36        2.16      3.51 o 
  10   3   7        4.08        4.73      3.09 o 
  11   3   7        8.35       10.61      2.67 o 
  12   3   7        1.52        1.61      2.02 o 
 -10   4   7       15.98       11.16      9.67 o 
  -9   4   7        0.05        2.14      3.35 o 
  -8   4   7        4.76        6.47      4.35 o 
  -7   4   7      182.63      186.80      6.36 o 
  -6   4   7       58.40       70.18      5.96 o 
  -5   4   7       20.01       23.13      4.18 o 
  -4   4   7      207.47      203.33      5.58 o 
  -3   4   7       44.00       45.94      3.41 o 
  -2   4   7      103.47      111.13      4.45 o 
  -1   4   7       22.23       17.69      3.08 o 
   0   4   7      135.83      134.79      7.40 o 
   1   4   7       23.88       22.94      2.85 o 
   2   4   7      131.77      142.35     10.98 o 
   3   4   7       54.44       50.54      4.64 o 
   4   4   7       22.37       16.25      4.33 o 
   5   4   7       21.98       23.79      4.12 o 
   6   4   7        6.05        5.25      4.80 o 
   7   4   7       44.11       61.96      6.32 o 
   8   4   7       11.78       15.04      6.02 o 
   9   4   7        4.88        6.28      3.09 o 
  10   4   7        6.56        3.82      2.97 o 
  11   4   7       13.51        9.37      2.45 o 
  12   4   7       10.45        9.39      2.26 o 
 -10   5   7        0.87        3.75      3.11 o 
  -9   5   7       10.27       12.98      3.56 o 
  -8   5   7       44.76       40.27      3.66 o 
  -7   5   7       44.96       38.78      6.36 o 
  -6   5   7        0.08        2.27      4.06 o 
  -5   5   7        0.55        4.12      5.58 o 
  -4   5   7       13.63       12.90      5.22 o 
  -3   5   7       74.83       84.46      3.68 o 
  -2   5   7       59.11       60.87      3.67 o 
  -1   5   7      238.46      225.22      7.24 o 
   0   5   7        0.97        0.85      1.98 o 
   1   5   7      126.01      126.35      4.12 o 
   2   5   7       67.18       63.84      3.44 o 
   3   5   7      102.82      114.91     10.79 o 
   4   5   7        1.87        3.24      3.13 o 
   5   5   7        3.22        5.06      3.30 o 
   6   5   7       33.86       35.09      3.81 o 
   7   5   7       16.71       15.13      4.33 o 
   8   5   7       18.96       13.50      3.96 o 
   9   5   7       86.77       55.74     17.99 o 
  10   5   7        3.47        2.04      3.33 o 
  11   5   7       10.36        8.15      4.72 o 
  12   5   7       11.08       10.34      4.32 o 
  -9   6   7       13.87       16.69      4.56 o 
  -8   6   7        4.82        6.12      3.57 o 
  -7   6   7       28.22       22.95      4.65 o 
  -6   6   7       47.87       55.22      4.96 o 
  -5   6   7        5.22        4.00      3.81 o 
  -4   6   7       95.85       90.14     14.61 o 
  -3   6   7       47.19       52.65      9.20 o 
  -2   6   7        5.27        6.48      2.79 o 
  -1   6   7      141.46      123.32     19.85 o 
   0   6   7       94.18      101.97      4.46 o 
   1   6   7       69.54       70.53      4.17 o 
   2   6   7       54.31       45.94      5.04 o 
   3   6   7      274.55      296.84     30.45 o 
   4   6   7        8.95        9.62      4.08 o 
   5   6   7       96.56       77.90      5.46 o 
   6   6   7      148.25      120.19      6.21 o 
   7   6   7        7.91        7.10      6.15 o 
   8   6   7      147.96      116.91      6.85 o 
   9   6   7       46.31       34.88     12.78 o 
  10   6   7        7.73       11.75      5.84 o 
  11   6   7        1.48       -0.17      2.41 o 
  -9   7   7        3.09       10.51      4.08 o 
  -8   7   7       12.73       15.42      9.51 o 
  -7   7   7        6.12        8.39      3.43 o 
  -6   7   7        1.23        1.53      3.71 o 
  -5   7   7        2.28        3.76      6.06 o 
  -4   7   7       10.22       -2.12     10.49 o 
  -3   7   7       18.68       13.20      3.23 o 
  -2   7   7        8.92        9.76      4.19 o 
  -1   7   7        0.00        0.72      2.86 o 
   3   7   7       31.84       30.54      4.32 o 
   5   7   7        8.57        2.90      4.98 o 
   6   7   7       12.20        7.60      5.45 o 
   7   7   7        1.57        0.79      5.96 o 
   8   7   7       86.03       72.11      6.32 o 
   9   7   7        2.26        4.07     11.82 o 
  10   7   7        1.91       -5.19      5.43 o 
  11   7   7        1.79        0.66      4.75 o 
  -8   8   7        0.75        6.22      4.29 o 
  -7   8   7       12.22        8.13      3.80 o 
  -6   8   7       18.65       17.76      5.61 o 
  -5   8   7        2.46        8.60      5.94 o 
  -4   8   7        0.16       -0.89      5.61 o 
  -3   8   7       47.96       52.28      5.27 o 
  -2   8   7        1.14        0.25      4.60 o 
   4   8   7       63.76       36.08      9.17 o 
   5   8   7       13.15        6.35      4.90 o 
   6   8   7        5.84        4.97      5.36 o 
   7   8   7       15.41        6.92      5.63 o 
   8   8   7        2.06        4.58      5.66 o 
   9   8   7       11.73        0.18      5.37 o 
  10   8   7        0.98        2.25      4.89 o 
  -7   9   7        5.77        5.79      4.38 o 
  -6   9   7        0.00        7.81      5.02 o 
  -5   9   7        7.24        8.98      5.58 o 
  -4   9   7        7.96       10.66      5.41 o 
  -3   9   7        0.19        1.16      4.87 o 
  -2   9   7       19.85       16.75      4.55 o 
   5   9   7       30.37       14.86      9.62 o 
   6   9   7        1.12        1.08      9.81 o 
   7   9   7        0.02        0.43     10.03 o 
   8   9   7        4.76        1.86      5.01 o 
   9   9   7        0.83        4.59      4.66 o 
  10   9   7        0.02        2.54      4.34 o 
  -6  10   7        0.14       -3.50      8.22 o 
  -5  10   7        7.26        8.24      4.70 o 
  -4  10   7        8.48       12.22      4.74 o 
  -3  10   7       11.36       13.06      4.46 o 
   6  10   7       13.02       10.58      4.34 o 
   7  10   7        7.71        9.05      4.13 o 
   8  10   7        0.02        1.42      4.16 o 
   9  10   7        2.62        4.20      4.02 o 
  -4  11   7        1.20        0.22      4.15 o 
  -3  11   7       20.52       19.27      4.05 o 
   7  11   7        0.20       -0.19      3.09 o 
  -4 -11   8       26.29       25.69      2.30 o 
  -3 -11   8        5.84        5.61      3.01 o 
  -2 -11   8        0.10       -0.89      3.65 o 
  -1 -11   8        0.09       -1.49      3.75 o 
   0 -11   8        4.07       12.51      3.88 o 
   1 -11   8        5.60        9.18      4.60 o 
  -6 -10   8        0.38        0.05      2.64 o 
  -5 -10   8        8.79        8.60      2.81 o 
  -4 -10   8        4.08        7.57      2.83 o 
  -3 -10   8        2.32        0.77      3.09 o 
  -2 -10   8        9.84        3.95      3.19 o 
  -1 -10   8        0.37        0.78      3.12 o 
   0 -10   8        0.29        0.74      5.16 o 
   1 -10   8        1.36        6.12      5.17 o 
   2 -10   8        4.84        4.60      2.51 o 
   3 -10   8        0.01        1.59      2.46 o 
   4 -10   8        0.05        0.46      3.50 o 
  -7  -9   8        3.42        2.78      3.18 o 
  -6  -9   8        1.89        3.90      3.16 o 
  -5  -9   8        9.52       11.67      3.30 o 
  -4  -9   8        0.48        1.38      3.66 o 
  -3  -9   8       16.37       14.12      5.08 o 
  -2  -9   8        0.42        2.35      4.66 o 
  -1  -9   8       14.03       11.32      4.58 o 
   0  -9   8        7.39        8.10      4.50 o 
   1  -9   8        9.80        9.62      5.53 o 
   2  -9   8        0.40       -1.27      5.22 o 
   3  -9   8        7.63        5.02      2.72 o 
   4  -9   8        0.08        0.76      3.06 o 
   5  -9   8        0.54       -0.76      2.32 o 
  -8  -8   8        0.01        0.42      4.26 o 
  -7  -8   8        4.91        1.78      3.10 o 
  -6  -8   8       10.67       10.13      3.65 o 
  -5  -8   8        0.49       -1.24      5.06 o 
  -4  -8   8        8.05        7.23      5.20 o 
  -3  -8   8       33.16       46.56     17.60 o 
  -2  -8   8       45.02       62.19     20.71 o 
  -1  -8   8       75.95       71.34      5.46 o 
   0  -8   8       36.36       27.36      3.94 o 
   1  -8   8        5.04        3.42      3.70 o 
   2  -8   8       10.00       11.79      5.25 o 
   3  -8   8      102.08       94.94      5.41 o 
   4  -8   8       20.66       17.43      2.92 o 
   5  -8   8       20.83       13.85      3.48 o 
   6  -8   8        1.19        1.91      2.84 o 
  -9  -7   8        9.04        8.95      2.68 o 
  -8  -7   8       33.64       25.28      4.84 o 
  -7  -7   8        6.52        7.82      3.76 o 
  -6  -7   8        2.85       -0.08      4.12 o 
  -5  -7   8        2.05        0.05      5.26 o 
  -4  -7   8        0.83        5.45      5.86 o 
  -3  -7   8        2.51        6.17      5.78 o 
  -2  -7   8      287.86      238.09     80.23 o 
  -1  -7   8       14.13       13.41      5.00 o 
   0  -7   8       79.98       78.44      7.88 o 
   1  -7   8      595.84      599.29     75.47 o 
   2  -7   8       12.97       12.54      3.81 o 
   3  -7   8        5.32        9.30      5.05 o 
   4  -7   8       28.58       26.54      4.70 o 
   5  -7   8        3.48        5.42      2.70 o 
   6  -7   8        0.00       -2.64      3.43 o 
  -9  -6   8        4.99        6.67      2.46 o 
  -8  -6   8       72.75       57.53      3.75 o 
  -7  -6   8        3.22        4.77      4.17 o 
  -6  -6   8       77.82       89.17     23.28 o 
  -5  -6   8        3.11        2.03      5.30 o 
  -4  -6   8      212.60      248.39     14.39 o 
  -3  -6   8        0.09       -0.63      4.99 o 
  -2  -6   8     1384.33     1557.89    234.30 o 
  -1  -6   8      420.43      377.43     30.90 o 
   0  -6   8        5.70        5.41      4.18 o 
   1  -6   8       56.28       60.19      4.17 o 
   2  -6   8        6.04        1.19      3.61 o 
   3  -6   8        2.96        4.60      3.46 o 
   4  -6   8        3.78        4.92      3.36 o 
   5  -6   8        4.41        6.44      4.23 o 
   6  -6   8       69.37       56.79      8.14 o 
   7  -6   8        2.74        4.81      7.44 o 
 -10  -5   8        0.00       -0.05      3.18 o 
  -9  -5   8        5.34        4.91      2.90 o 
  -8  -5   8       13.82        4.61      3.89 o 
  -7  -5   8       26.24       38.19      4.44 o 
  -6  -5   8        2.54        6.79      6.28 o 
  -5  -5   8      310.30      412.65    152.59 o 
  -4  -5   8      584.32      646.92     61.76 o 
  -3  -5   8       26.29       33.95      5.02 o 
  -2  -5   8      826.94      970.06     26.27 o 
  -1  -5   8      164.95      176.31     13.92 o 
   0  -5   8       74.49       96.67     12.04 o 
   1  -5   8       78.16       70.62      5.98 o 
   2  -5   8        3.67        6.79      4.10 o 
   3  -5   8        9.46        3.76      3.23 o 
   4  -5   8      122.90       98.31      4.74 o 
   5  -5   8       43.76       42.22      5.06 o 
   6  -5   8       27.34       25.65      5.87 o 
   7  -5   8        1.37       -3.47      3.48 o 
   8  -5   8       21.60       16.40      2.93 o 
   9  -5   8        0.12       -2.11      2.69 o 
 -10  -4   8        4.16       -0.20      2.88 o 
  -9  -4   8        0.19        1.67      4.32 o 
  -8  -4   8      111.55      121.19      4.39 o 
  -7  -4   8     1341.74     1430.97     10.18 o 
  -6  -4   8      138.76      191.97     54.29 o 
  -5  -4   8      836.49      820.19     64.11 o 
  -4  -4   8      502.87      569.24    106.16 o 
  -3  -4   8        3.34        7.53      4.65 o 
  -1  -4   8        4.42        4.87      4.52 o 
   0  -4   8       33.30       34.71      3.32 o 
   1  -4   8        8.73        9.34      2.65 o 
   2  -4   8        0.40        0.55      2.44 o 
   3  -4   8       48.77       43.63      3.45 o 
   4  -4   8       43.69       42.63      4.22 o 
   5  -4   8      387.56      456.99      8.96 o 
   6  -4   8       24.57       23.98     10.69 o 
   7  -4   8      100.90      107.49      4.70 o 
   8  -4   8        8.26       10.86      4.32 o 
   9  -4   8        0.02       -0.90      3.16 o 
  10  -4   8        4.13        2.86      2.37 o 
 -10  -3   8       51.71       46.60      3.69 o 
  -9  -3   8       42.04       47.01      4.84 o 
  -8  -3   8        0.04        1.74      5.56 o 
  -7  -3   8      289.90      321.78     26.75 o 
  -6  -3   8      163.22      215.05     27.12 o 
  -5  -3   8        0.02        4.42      3.45 o 
  -4  -3   8      576.75      635.36     67.82 o 
  -3  -3   8       26.49       29.82      3.97 o 
  -2  -3   8        0.76        0.47      3.01 o 
  -1  -3   8      138.74      142.74      4.80 o 
   0  -3   8        6.59        7.44      3.05 o 
   1  -3   8      118.69      107.81      6.73 o 
   2  -3   8        7.03        2.80      3.08 o 
   3  -3   8      276.05      270.93     23.02 o 
   4  -3   8       12.96       14.72      3.95 o 
   5  -3   8      324.80      352.33     15.35 o 
   6  -3   8      617.19      637.11      5.59 o 
   7  -3   8       20.32       11.44      8.23 o 
   8  -3   8       52.32       47.20     22.10 o 
   9  -3   8        2.64        6.90      3.41 o 
  10  -3   8       74.17       82.68      9.40 o 
 -10  -2   8        2.76        2.03      2.99 o 
  -9  -2   8       49.14       51.45      9.42 o 
  -8  -2   8        0.03        3.47      5.70 o 
  -7  -2   8       37.33       37.44      4.57 o 
  -6  -2   8      109.79      124.40     11.45 o 
  -5  -2   8       25.12       31.64      5.31 o 
  -4  -2   8      274.65      291.64     28.73 o 
  -3  -2   8       53.58       49.01      5.20 o 
  -2  -2   8       39.98       44.89      6.02 o 
  -1  -2   8        0.65        1.77      2.22 o 
   0  -2   8        0.11        1.59      2.02 o 
   2  -2   8        1.46        1.58      2.35 o 
   3  -2   8       54.40       47.55      4.63 o 
   4  -2   8       17.25       19.40      6.34 o 
   5  -2   8       12.24       13.87      4.26 o 
   6  -2   8      251.64      282.17     12.86 o 
   7  -2   8      309.26      315.56     10.51 o 
   8  -2   8      352.85      332.00     38.58 o 
   9  -2   8       34.72       28.18     17.71 o 
  10  -2   8      165.89      175.41     21.25 o 
  11  -2   8       75.60       95.72      6.19 o 
 -11  -1   8       29.76       27.03      3.38 o 
 -10  -1   8       44.94       32.85      3.19 o 
  -9  -1   8        6.52        7.97      3.71 o 
  -8  -1   8       27.19       22.40      5.66 o 
  -7  -1   8       18.89       15.89     14.47 o 
  -6  -1   8       28.86      111.32     56.54 o 
  -5  -1   8        0.62        4.14      3.55 o 
  -4  -1   8        3.03        9.85      4.67 o 
  -3  -1   8      826.82      804.17     72.18 o 
  -2  -1   8       26.66       29.82      3.72 o 
  -1  -1   8      252.79      263.92     12.41 o 
   0  -1   8        9.39       18.98      2.31 o 
   1  -1   8      294.57      300.67      6.16 o 
   3  -1   8       23.13       30.78      6.40 o 
   4  -1   8       37.15       33.23      4.26 o 
   5  -1   8        0.44        1.17      4.37 o 
   6  -1   8       21.47       19.00      5.82 o 
   7  -1   8        9.95        5.14      4.74 o 
   8  -1   8      454.36      475.38      9.19 o 
   9  -1   8       41.69       44.59      4.11 o 
  10  -1   8       50.66       46.54      8.89 o 
  11  -1   8       30.13       30.68      7.72 o 
 -11   0   8        4.97        3.80      2.22 o 
 -10   0   8        2.52        3.57      3.30 o 
  -9   0   8       34.58       34.07      3.93 o 
  -8   0   8       10.38       12.13      5.60 o 
  -7   0   8      147.15      144.08      6.20 o 
  -6   0   8       98.99       86.42     15.78 o 
  -5   0   8       38.22       39.44      4.21 o 
  -4   0   8        6.11        4.80      3.58 o 
  -3   0   8      177.18      160.73     23.57 o 
  -2   0   8      105.67      110.44      6.26 o 
  -1   0   8      106.98       99.61      9.30 o 
   0   0   8       16.18       15.89      3.68 o 
   1   0   8       44.89       42.45      2.60 o 
   2   0   8        0.04        1.07      1.75 o 
   3   0   8        3.17        0.39      3.90 o 
   4   0   8      148.17      158.78      9.95 o 
   5   0   8      504.20      502.00      5.60 o 
   6   0   8        0.00        1.76      5.94 o 
   7   0   8      398.22      446.32      5.92 o 
   8   0   8       12.20       15.18      4.92 o 
   9   0   8       56.39       49.49      5.62 o 
  10   0   8        3.65        3.86      2.56 o 
  11   0   8        0.78        1.65      2.70 o 
 -11   1   8        0.14        0.70      2.09 o 
 -10   1   8        0.00        2.22      2.96 o 
  -9   1   8       22.15       23.13      4.06 o 
  -8   1   8        7.57       10.37      4.53 o 
  -7   1   8       15.97       21.26     14.35 o 
  -6   1   8       18.45      157.23     86.35 o 
  -5   1   8       53.97       60.25      5.65 o 
  -4   1   8       14.67       13.13      3.68 o 
  -3   1   8       18.29       18.27      2.26 o 
  -2   1   8      159.81      159.97      7.21 o 
  -1   1   8      142.86      133.40      3.65 o 
   0   1   8      299.42      342.12     12.77 o 
   1   1   8       72.88       74.56      3.74 o 
   2   1   8        8.11       13.04      3.04 o 
   3   1   8      442.08      429.47     37.06 o 
   4   1   8      335.72      368.35     44.65 o 
   5   1   8      306.56      342.98     23.12 o 
   6   1   8       91.20       54.89     40.50 o 
   7   1   8       31.49        9.26     19.35 o 
   8   1   8        0.29        1.91      6.14 o 
   9   1   8        0.48        1.64      4.85 o 
  10   1   8       17.01       16.89      4.14 o 
  11   1   8        1.85        1.28      2.76 o 
 -10   2   8        0.18        1.91      2.69 o 
  -9   2   8       10.60        9.54      4.35 o 
  -8   2   8       54.52       58.63      5.14 o 
  -7   2   8        6.85       10.47      4.32 o 
  -6   2   8      287.36      275.29      5.02 o 
  -5   2   8        2.26        3.03      5.41 o 
  -4   2   8       32.56       34.96      3.97 o 
  -3   2   8       47.94       47.07      4.67 o 
  -2   2   8       71.35       55.06      5.60 o 
  -1   2   8      169.93      192.26     13.31 o 
   0   2   8       19.84       21.09      2.25 o 
   1   2   8       28.14       25.95      1.65 o 
   2   2   8      180.78      171.90     17.67 o 
   3   2   8       48.47       55.92      8.10 o 
   4   2   8       25.37       23.45      4.41 o 
   5   2   8        4.05        8.12      5.04 o 
   6   2   8        0.12        3.67      5.05 o 
   7   2   8        0.17       -1.73      5.23 o 
   8   2   8        4.97        8.61      5.06 o 
   9   2   8        2.62        2.63      4.89 o 
  10   2   8       28.78       27.78      4.42 o 
  11   2   8        0.61        0.14      3.40 o 
  12   2   8        0.06       -1.39      7.25 o 
 -10   3   8        6.21        3.05      2.66 o 
  -9   3   8       36.61       43.37      4.93 o 
  -8   3   8        0.02        3.92      5.77 o 
  -7   3   8      281.17      299.66     19.53 o 
  -6   3   8        2.40        4.58      4.49 o 
  -5   3   8       12.10       -2.92      5.65 o 
  -4   3   8      121.25      137.38      4.93 o 
  -3   3   8      201.79      208.16      8.94 o 
  -2   3   8        2.16        3.70      3.53 o 
  -1   3   8        2.06        2.22      1.93 o 
   0   3   8       13.96       17.65      2.23 o 
   1   3   8      108.58      103.53      6.92 o 
   2   3   8      119.20      104.86     19.67 o 
   3   3   8        6.41        8.80      3.82 o 
   4   3   8      499.29      485.03     51.43 o 
   5   3   8       15.26       19.82      4.59 o 
   6   3   8        0.64        3.29      5.14 o 
   7   3   8        0.26        2.54      5.14 o 
   8   3   8        0.07        4.76      4.96 o 
   9   3   8        0.01        3.04      4.84 o 
  10   3   8        4.14        5.76      4.37 o 
  11   3   8        1.58        0.22      3.48 o 
 -10   4   8        3.55        1.32      3.09 o 
  -9   4   8       43.83       43.26      3.25 o 
  -8   4   8        8.93        5.90      4.32 o 
  -7   4   8       13.51        3.89      4.71 o 
  -6   4   8       74.29       70.54      6.11 o 
  -5   4   8        1.38        1.72      5.91 o 
  -4   4   8        1.83       33.21     35.92 o 
  -3   4   8        5.81       10.30      3.86 o 
  -2   4   8       63.14       64.90      4.37 o 
  -1   4   8       60.85       64.38      2.49 o 
   0   4   8       51.47       49.61      7.81 o 
   1   4   8       21.02       19.91      3.51 o 
   2   4   8       39.24       34.23      6.08 o 
   3   4   8       59.20       65.01      6.97 o 
   4   4   8       91.55       91.73      5.00 o 
   5   4   8        6.17        7.69      5.27 o 
   6   4   8        0.82        7.61      4.92 o 
   7   4   8       38.17       36.56      6.58 o 
   8   4   8        1.17       -1.60      4.34 o 
   9   4   8        3.44        2.82      4.27 o 
  10   4   8        7.36        9.87      4.10 o 
  11   4   8        1.83       -0.08      3.10 o 
  -9   5   8       22.67       25.59      3.29 o 
  -8   5   8      127.87      113.52      3.82 o 
  -7   5   8        4.56        6.30      4.74 o 
  -6   5   8       15.07       12.42      4.06 o 
  -5   5   8      167.85      162.44      6.18 o 
  -4   5   8        0.17       -0.72      4.39 o 
  -3   5   8        1.69        3.31      3.98 o 
  -2   5   8       25.65       28.60      3.53 o 
  -1   5   8      128.40      115.50      3.63 o 
   0   5   8        2.94        6.01      4.89 o 
   1   5   8      101.09      105.54     14.66 o 
   2   5   8        6.19        4.76      3.58 o 
   3   5   8      130.52       87.96     53.09 o 
   4   5   8        0.91        3.61      3.58 o 
   5   5   8       98.65       92.61      3.94 o 
   6   5   8       16.50       16.83      4.01 o 
   7   5   8       10.83       14.96      4.91 o 
   8   5   8       86.14       56.92     40.35 o 
   9   5   8        2.23        1.82      3.86 o 
  10   5   8        2.23        0.81      3.31 o 
  11   5   8       15.73       13.80      5.08 o 
  -9   6   8        2.63        3.94      2.96 o 
  -8   6   8       29.26       31.74      6.44 o 
  -7   6   8        0.08        2.86      4.49 o 
  -6   6   8       11.25        9.89      4.91 o 
  -5   6   8        6.27       11.43      5.03 o 
  -4   6   8       50.93       49.85      4.04 o 
  -3   6   8        4.70        5.65      3.82 o 
  -2   6   8        0.00       -2.27      3.02 o 
  -1   6   8        0.49        0.64      5.13 o 
   0   6   8        5.39        6.37      4.80 o 
   1   6   8       17.53       15.57      4.73 o 
   2   6   8      106.30       90.22     16.02 o 
   3   6   8       74.90       77.18     10.30 o 
   4   6   8       25.86       22.23      3.61 o 
   5   6   8        3.32        5.61      4.71 o 
   6   6   8        3.28        3.53      5.71 o 
   7   6   8       11.64        9.11      6.19 o 
   8   6   8      100.92       83.76      6.70 o 
   9   6   8       23.92       20.70      6.26 o 
  10   6   8        4.89        2.63      5.70 o 
  11   6   8       12.31        0.61      4.73 o 
  -8   7   8        0.10        1.86      2.97 o 
  -7   7   8        0.88        0.00      3.20 o 
  -6   7   8        3.48        2.62      3.62 o 
  -5   7   8        5.17        4.04      4.23 o 
  -4   7   8       22.89       16.41     11.22 o 
  -3   7   8       23.60       24.97      4.95 o 
  -2   7   8        5.17        6.48      4.63 o 
  -1   7   8       13.47       13.57      4.80 o 
   0   7   8        4.65        8.93      4.76 o 
   3   7   8      151.31      121.73      5.19 o 
   4   7   8       13.82       10.87      4.78 o 
   5   7   8        2.39        6.15      5.16 o 
   6   7   8        8.92        6.89      5.49 o 
   7   7   8        0.51       -0.61      5.87 o 
   8   7   8        0.52        8.58      5.91 o 
   9   7   8        7.98        3.11      5.66 o 
  10   7   8        0.31        1.24      5.25 o 
  -7   8   8        5.37       13.95      4.66 o 
  -6   8   8        9.97       18.99      5.52 o 
  -5   8   8       13.50       21.58      5.92 o 
  -4   8   8        2.83        5.77      5.83 o 
  -3   8   8        0.30        0.10      5.12 o 
   4   8   8       25.37       17.36      4.84 o 
   5   8   8        5.39        0.26      4.96 o 
   6   8   8      109.29       83.36      5.84 o 
   7   8   8       16.16       18.19      5.47 o 
   8   8   8        0.18        0.37      5.32 o 
   9   8   8        3.56        2.86      5.11 o 
  10   8   8        0.15       -1.61      4.52 o 
  -6   9   8        2.32        0.84      4.47 o 
  -5   9   8        2.10        5.73      5.26 o 
  -4   9   8        5.27        2.36      5.28 o 
  -3   9   8        3.93        4.73      4.71 o 
   5   9   8       15.96        8.47      4.85 o 
   6   9   8       48.21       39.66      5.01 o 
   7   9   8        4.57        8.75      4.83 o 
   8   9   8        0.03        1.98      4.55 o 
   9   9   8        6.38        6.37      4.39 o 
  -5  10   8        1.36        8.16      8.50 o 
  -4  10   8        6.40       12.12      8.84 o 
   6  10   8        0.34       -2.55      4.14 o 
   7  10   8        0.71        1.46      3.67 o 
   8  10   8        3.59        1.69      3.60 o 
  -4 -10   9       11.20        8.81      2.42 o 
  -3 -10   9       12.13        6.26      2.59 o 
  -2 -10   9        1.31        1.00      2.72 o 
  -1 -10   9       23.25       21.53      2.85 o 
   0 -10   9        0.55        1.32      4.49 o 
   1 -10   9        0.29        0.06      4.37 o 
   2 -10   9        0.93        0.04      3.98 o 
  -6  -9   9        0.13        1.40      2.73 o 
  -5  -9   9        0.12       -0.86      2.93 o 
  -4  -9   9       10.12        8.25      3.24 o 
  -3  -9   9       13.44       19.07      4.39 o 
  -2  -9   9        0.34        0.70      4.10 o 
  -1  -9   9        4.06        5.80      4.08 o 
   0  -9   9        8.42        9.59      3.93 o 
   1  -9   9        4.95        5.79      3.61 o 
   2  -9   9        0.07        1.05      9.01 o 
   3  -9   9        0.01        1.24      8.09 o 
   4  -9   9        3.09        4.51      3.32 o 
  -7  -8   9        3.07        1.20      2.70 o 
  -6  -8   9        0.00        3.27      4.56 o 
  -5  -8   9        0.48        3.54      3.65 o 
  -4  -8   9        0.84        3.73      4.50 o 
  -3  -8   9       32.47       43.80     10.86 o 
  -2  -8   9       68.82       81.12     24.07 o 
  -1  -8   9       19.68       17.19      5.55 o 
   0  -8   9        2.81        4.01      4.90 o 
   1  -8   9       13.18       11.53      3.31 o 
   2  -8   9        2.69        6.58      5.60 o 
   3  -8   9        7.25        8.92      4.47 o 
   4  -8   9       21.05       18.30      3.88 o 
   5  -8   9       21.38       14.83      3.35 o 
  -8  -7   9       10.43        9.30      2.51 o 
  -7  -7   9        2.57        3.89      3.39 o 
  -6  -7   9        0.00        2.21      5.09 o 
  -5  -7   9        0.49        5.15      4.84 o 
  -4  -7   9        1.11        1.82      5.25 o 
  -3  -7   9       12.19       20.32      4.97 o 
  -2  -7   9        2.43        2.96      4.21 o 
  -1  -7   9        9.39        9.06      4.14 o 
   0  -7   9        0.17        2.13      5.17 o 
   1  -7   9        2.13       -0.04      3.76 o 
   2  -7   9       14.87       14.20      3.56 o 
   3  -7   9        7.43        7.02      3.23 o 
   4  -7   9        2.09        3.70      4.06 o 
  -9  -6   9        1.16        1.16      1.95 o 
  -8  -6   9        0.33        2.14      9.89 o 
  -7  -6   9        6.50        6.25      3.85 o 
  -6  -6   9        0.03        6.38      7.48 o 
  -5  -6   9       24.90       30.62      5.43 o 
  -4  -6   9       45.60       63.79     24.45 o 
  -3  -6   9       30.16       35.56      5.14 o 
  -2  -6   9        8.05        3.87      4.66 o 
  -1  -6   9        0.26       -1.29      4.39 o 
   0  -6   9      193.31      184.96     18.32 o 
   1  -6   9       87.31       79.98     11.57 o 
   2  -6   9       11.91       13.42      3.78 o 
   3  -6   9       55.06       49.57      3.55 o 
   4  -6   9       11.42        7.19      3.12 o 
  -9  -5   9        7.56        8.34      2.34 o 
  -8  -5   9        0.26       -1.61      4.37 o 
  -7  -5   9       58.80       63.77      4.25 o 
  -6  -5   9       42.45       60.77     10.70 o 
  -5  -5   9       30.74       35.95      8.61 o 
  -4  -5   9       57.10       71.52     13.12 o 
  -3  -5   9        2.14        2.45      4.92 o 
  -2  -5   9       28.13       28.09      5.04 o 
  -1  -5   9      117.86      141.38      7.75 o 
   0  -5   9        0.08       -1.87      5.58 o 
   1  -5   9       20.58       21.53      3.81 o 
   2  -5   9       57.82       52.66      3.67 o 
   3  -5   9       85.29       65.66      3.50 o 
   4  -5   9       51.40       41.15      4.82 o 
   5  -5   9        0.04        2.33      4.25 o 
   6  -5   9        0.02       -0.37      5.34 o 
   7  -5   9       45.42       41.54      5.33 o 
   8  -5   9        3.61       -0.29      4.30 o 
 -10  -4   9        4.33        3.32      2.73 o 
  -8  -4   9       36.16       30.03      7.84 o 
  -7  -4   9        2.50        2.96      4.14 o 
  -6  -4   9      255.44      326.76     81.57 o 
  -5  -4   9      120.68      118.13      8.53 o 
  -4  -4   9      870.59      881.15    161.63 o 
  -3  -4   9      323.90      383.65     63.34 o 
  -2  -4   9       38.51       37.32      7.04 o 
  -1  -4   9      104.39       92.42      5.27 o 
   0  -4   9       24.73       24.59      3.21 o 
   1  -4   9        1.47        2.95      3.33 o 
   2  -4   9      158.25      128.04      5.37 o 
   3  -4   9        2.44        1.38      2.71 o 
   4  -4   9       88.95       77.31      5.80 o 
   5  -4   9        0.01        1.57      4.12 o 
   6  -4   9        0.01       -0.25      3.32 o 
   7  -4   9        1.49        1.79      6.25 o 
   8  -4   9       20.73       26.98      5.68 o 
   9  -4   9        3.96        6.07      8.95 o 
 -10  -3   9        4.79        1.43      3.11 o 
  -9  -3   9       14.05       10.38      4.50 o 
  -8  -3   9        1.31        4.58      5.53 o 
  -7  -3   9      202.66      166.03      5.13 o 
  -6  -3   9        2.49        4.60      5.29 o 
  -5  -3   9       67.12       77.19      4.52 o 
  -4  -3   9       93.09       91.97      8.37 o 
  -3  -3   9        3.30        2.15      3.49 o 
  -2  -3   9       33.23       34.60      3.41 o 
  -1  -3   9        1.04        3.42      3.84 o 
   0  -3   9        5.11        4.48      3.05 o 
   1  -3   9       33.35       32.08      3.38 o 
   2  -3   9        3.30        4.52      2.75 o 
   3  -3   9       17.59        9.18      3.55 o 
   4  -3   9      118.63      103.40      7.82 o 
   5  -3   9       25.87       23.20      6.48 o 
   6  -3   9       10.86        7.66      3.68 o 
   7  -3   9        8.64        5.01      3.30 o 
   8  -3   9       97.04      110.84      7.62 o 
   9  -3   9       56.48       55.82      5.76 o 
  10  -3   9        1.52        2.37      8.63 o 
 -10  -2   9       70.29       74.19      3.83 o 
  -9  -2   9      115.96      121.42      9.89 o 
  -8  -2   9       11.95       14.77      4.29 o 
  -7  -2   9      294.63      323.36     13.42 o 
  -6  -2   9      116.82      110.19      4.14 o 
  -5  -2   9      727.19      793.09     38.51 o 
  -4  -2   9        0.01       -0.95      3.49 o 
  -3  -2   9      396.39      393.81     42.08 o 
  -2  -2   9       39.97       32.48      3.16 o 
  -1  -2   9       29.77       29.53      3.43 o 
   0  -2   9       85.10       87.03      5.40 o 
   1  -2   9       32.50       38.84      2.96 o 
   2  -2   9       17.61       16.84      3.29 o 
   3  -2   9        6.06        7.70      3.86 o 
   4  -2   9        9.38        9.46      4.22 o 
   5  -2   9       48.62       51.11      4.58 o 
   6  -2   9       20.00       22.71      4.46 o 
   7  -2   9        4.67        4.74      4.16 o 
   8  -2   9        2.68        2.39      3.63 o 
   9  -2   9       21.91       16.42      7.04 o 
  10  -2   9       19.44       22.73      5.36 o 
 -10  -1   9       48.41       55.89      9.46 o 
  -9  -1   9      139.50      128.12     12.96 o 
  -8  -1   9       17.85       20.97      5.79 o 
  -7  -1   9      276.33      282.27      6.97 o 
  -6  -1   9       58.98       66.07      5.87 o 
  -5  -1   9       29.12       23.51      3.43 o 
  -4  -1   9      276.29      283.96     16.42 o 
  -3  -1   9       41.31       41.63      3.20 o 
  -2  -1   9       71.91       64.58      6.72 o 
  -1  -1   9        2.11       -0.17      2.75 o 
   0  -1   9        1.56        5.68      2.83 o 
   1  -1   9        4.15        1.34      4.94 o 
   2  -1   9      151.73      161.37      6.54 o 
   4  -1   9       56.63       54.07      5.02 o 
   5  -1   9        2.27        7.94      4.74 o 
   6  -1   9        1.10       -1.03      4.72 o 
   7  -1   9      502.63      571.83     30.27 o 
   8  -1   9       19.76       23.75      4.39 o 
   9  -1   9       15.55       15.73      3.55 o 
  10  -1   9       61.77       69.44      6.69 o 
  11  -1   9       51.84       55.75      4.83 o 
 -10   0   9       27.70       21.21      2.58 o 
  -9   0   9        3.13        3.13      3.59 o 
  -8   0   9       29.97       37.01     11.34 o 
  -7   0   9       60.66       67.39      6.06 o 
  -6   0   9      111.46      161.14     54.94 o 
  -5   0   9       59.35       78.86      6.11 o 
  -4   0   9       97.61       85.01      5.82 o 
  -3   0   9       26.13       24.60      2.91 o 
  -2   0   9      526.43      515.64     27.09 o 
  -1   0   9       99.84       83.42     10.40 o 
   0   0   9       54.85       48.36     12.29 o 
   1   0   9       19.63       19.97      2.59 o 
   2   0   9       47.64       48.79      5.92 o 
   3   0   9        3.25        0.49      5.66 o 
   4   0   9       35.16       39.09      4.53 o 
   5   0   9      329.64      348.67     10.36 o 
   6   0   9       20.77       20.91      5.06 o 
   7   0   9      176.23      172.90      5.47 o 
   8   0   9      799.40      935.26     10.62 o 
   9   0   9        0.20        1.38      4.20 o 
  10   0   9       74.06       76.34     13.22 o 
  11   0   9       17.88       16.86      4.80 o 
 -10   1   9        4.87        4.31      2.37 o 
  -9   1   9       37.17       30.70      5.11 o 
  -8   1   9      116.93      105.28      5.83 o 
  -7   1   9       92.23       78.47     44.76 o 
  -6   1   9       21.50       35.93     12.24 o 
  -5   1   9       71.78       80.04      5.90 o 
  -4   1   9       20.29       15.37      5.04 o 
  -3   1   9       13.04        9.02      2.95 o 
  -2   1   9      239.21      243.15     16.68 o 
  -1   1   9       52.82       40.57      6.99 o 
   0   1   9        0.24        0.54      2.22 o 
   1   1   9      126.15      145.23     12.96 o 
   2   1   9      245.77      237.67     24.74 o 
   3   1   9       66.28       78.20      4.56 o 
   4   1   9      472.26      483.94     17.31 o 
   5   1   9     1084.15     1104.65    106.05 o 
   6   1   9      543.59      611.28     34.54 o 
   7   1   9       80.31       86.39      5.67 o 
   8   1   9       28.12       31.38      5.32 o 
   9   1   9      122.62      132.68     15.08 o 
  10   1   9        9.11        8.57      3.54 o 
  11   1   9        0.03       -3.42      4.59 o 
 -10   2   9        5.90        6.27      2.41 o 
  -9   2   9        0.15        0.45      4.19 o 
  -8   2   9       36.46       29.01      5.56 o 
  -7   2   9       10.89       11.54      4.30 o 
  -6   2   9       20.60       11.26      5.89 o 
  -5   2   9       16.35       12.57      4.50 o 
  -4   2   9       15.46       16.92      4.23 o 
  -3   2   9        0.01        4.56      4.08 o 
  -2   2   9        2.60        5.66      4.05 o 
   0   2   9       20.47       22.92      2.45 o 
   1   2   9        5.10        2.61      3.93 o 
   2   2   9      916.26      923.35     78.81 o 
   3   2   9      688.57      688.28     21.06 o 
   4   2   9      245.08      230.08    123.20 o 
   5   2   9      375.18      366.13      6.25 o 
   6   2   9       15.65       17.37      5.07 o 
   7   2   9      239.73      262.12      6.02 o 
   8   2   9       27.38       33.37      5.41 o 
   9   2   9       62.24       74.07      4.65 o 
  10   2   9       10.94       12.97      3.83 o 
  11   2   9        0.03       -1.24      2.78 o 
  -9   3   9        1.49        4.91      2.97 o 
  -8   3   9        8.61       12.30      4.36 o 
  -7   3   9      122.60      110.60      5.23 o 
  -6   3   9       45.41       53.19      5.04 o 
  -5   3   9        2.89        4.39      4.49 o 
  -4   3   9       29.50       29.16      4.41 o 
  -3   3   9        1.95        6.01      4.28 o 
  -2   3   9        9.89       12.37      4.16 o 
  -1   3   9       10.16       10.62      3.69 o 
   0   3   9      689.35      831.73     41.32 o 
   1   3   9       50.44       52.45      4.17 o 
   2   3   9       50.05       49.45      5.79 o 
   3   3   9      254.20      252.65     17.90 o 
   4   3   9       38.05       34.63      9.34 o 
   5   3   9      148.37       92.83     71.64 o 
   6   3   9       83.53       87.93      5.30 o 
   7   3   9      151.90      151.18      6.47 o 
   8   3   9        0.00       -0.91      4.65 o 
   9   3   9        4.59        7.00      4.30 o 
  10   3   9        6.53        7.22      5.01 o 
  11   3   9        7.40        7.58      3.86 o 
  -9   4   9        5.72        5.19      2.77 o 
  -8   4   9       10.54        8.53      3.55 o 
  -7   4   9       18.90       14.29      4.65 o 
  -6   4   9       78.59       90.55      6.30 o 
  -5   4   9       83.01       86.04     10.64 o 
  -4   4   9       14.84       18.41      5.60 o 
  -3   4   9       23.59       31.54      4.45 o 
  -2   4   9        5.13        5.81      4.03 o 
  -1   4   9      163.34      167.61      3.99 o 
   0   4   9      180.24      176.90      4.53 o 
   1   4   9       14.87       14.79      4.04 o 
   2   4   9      168.33      163.96     11.90 o 
   3   4   9        7.78        6.90      4.17 o 
   4   4   9       36.30       32.55      4.47 o 
   5   4   9       95.25      101.41      9.64 o 
   6   4   9       20.01       20.12      4.98 o 
   7   4   9        2.89        1.86      4.63 o 
   8   4   9       66.28       47.78     26.05 o 
   9   4   9        1.13        3.58      3.83 o 
  10   4   9        0.29        2.47      3.50 o 
  11   4   9        1.69        4.83      4.51 o 
  -9   5   9       23.42       26.74      4.70 o 
  -8   5   9        2.12        3.92      3.05 o 
  -7   5   9        0.81        4.63      4.39 o 
  -6   5   9        4.06        7.07      4.92 o 
  -5   5   9        0.08        1.01      4.11 o 
  -4   5   9        4.14        7.41      6.19 o 
  -3   5   9        0.69        0.81      4.30 o 
  -2   5   9        5.12       12.16      3.98 o 
  -1   5   9       17.23       22.49      5.85 o 
   0   5   9        0.78        2.61      5.56 o 
   1   5   9       28.85       13.90      9.00 o 
   2   5   9      515.67      514.32     57.95 o 
   3   5   9        3.14        3.19      3.98 o 
   4   5   9       20.25       19.99      5.07 o 
   5   5   9        0.12        2.37      4.08 o 
   6   5   9       22.07       21.90      4.62 o 
   7   5   9       79.46       86.43     12.01 o 
   8   5   9       12.30        6.74      3.65 o 
   9   5   9        4.64        5.25      4.31 o 
  10   5   9        0.11        3.13      3.17 o 
  11   5   9       12.52       14.25      4.40 o 
  -8   6   9       12.78       10.75      4.41 o 
  -7   6   9       32.63       37.57      6.43 o 
  -6   6   9        0.26        2.13      3.65 o 
  -5   6   9        5.93        7.45      5.26 o 
  -4   6   9       42.53       43.91      4.26 o 
  -3   6   9        0.44        0.65      3.82 o 
  -2   6   9        6.28        5.97      3.30 o 
  -1   6   9        0.29        3.02      5.54 o 
   0   6   9       41.72       48.31     10.91 o 
   1   6   9        8.20        8.15      5.14 o 
   2   6   9        3.61        4.62      3.57 o 
   3   6   9      183.57      176.41     24.60 o 
   4   6   9        3.92        3.17      3.82 o 
   5   6   9        1.14        1.08      3.67 o 
   6   6   9       49.37       33.62     10.71 o 
   7   6   9        9.03        2.00      6.27 o 
   8   6   9        1.73       -0.06      6.29 o 
   9   6   9        2.80        5.92      5.88 o 
  10   6   9        0.56        4.81      5.02 o 
  -7   7   9        1.23        0.61      4.43 o 
  -6   7   9        5.28        6.06      5.19 o 
  -5   7   9        8.51       15.31      4.14 o 
  -4   7   9       36.06       37.60      8.48 o 
  -3   7   9        2.91        6.93      4.07 o 
  -2   7   9        3.51        1.42      5.79 o 
  -1   7   9        4.72        4.82      5.16 o 
   0   7   9       13.21        5.47      5.29 o 
   1   7   9        1.10       -3.17      5.22 o 
   3   7   9       97.69       70.69      5.19 o 
   4   7   9       51.27       40.73     10.22 o 
   5   7   9       18.22       15.41      5.34 o 
   6   7   9       42.61       35.76      5.74 o 
   7   7   9        1.00        5.73      5.71 o 
   8   7   9        1.95        6.50      5.68 o 
   9   7   9        6.72        2.18      5.39 o 
  10   7   9        1.68       -1.33      4.53 o 
  -6   8   9        7.43        7.04      3.47 o 
  -5   8   9        7.05       12.79      5.55 o 
  -4   8   9        0.56       -2.92      5.75 o 
  -3   8   9       87.45       86.57      5.57 o 
   4   8   9       51.32       47.28      4.93 o 
   5   8   9       39.13       31.91      5.15 o 
   6   8   9       75.29       54.75      5.38 o 
   7   8   9       52.81       41.16      5.36 o 
   8   8   9       10.24       12.98      5.08 o 
  -5   9   9        0.72        3.55      4.26 o 
  -4   9   9        1.14        2.68      4.63 o 
   6   9   9        5.95        5.30      4.40 o 
   7   9   9        4.21        7.24      8.61 o 
   8   9   9        0.03        1.31      3.90 o 
  -4  -9  10        7.06        6.41      2.73 o 
  -3  -9  10        2.10        2.07      2.78 o 
  -2  -9  10       38.33       45.38      8.13 o 
  -1  -9  10       23.03       20.76      3.72 o 
   0  -9  10       14.22       14.67      3.23 o 
   1  -9  10        3.62        6.31      3.45 o 
   2  -9  10        2.04        2.58      3.46 o 
  -6  -8  10        3.81        4.22      2.82 o 
  -5  -8  10        7.73        7.22      4.14 o 
  -4  -8  10       17.59       34.85     10.38 o 
  -3  -8  10        3.53        4.60      3.74 o 
  -2  -8  10       57.93       55.96     16.02 o 
  -1  -8  10        2.75        5.88      3.97 o 
   0  -8  10       19.23       23.98      3.84 o 
   1  -8  10        6.79        3.88      3.69 o 
   2  -8  10        3.35        4.86      3.19 o 
   3  -8  10       28.52       24.40      3.64 o 
  -7  -7  10       26.63       33.44      4.75 o 
  -6  -7  10        4.95        9.37      3.42 o 
  -5  -7  10        8.90        9.18      4.17 o 
  -4  -7  10        7.60       14.54      5.40 o 
  -3  -7  10        9.69       13.59      7.69 o 
  -2  -7  10       73.55       56.38      5.12 o 
  -1  -7  10        0.30        0.85      3.72 o 
   0  -7  10       46.31       39.88      3.65 o 
   1  -7  10        7.14        2.65      3.36 o 
   2  -7  10       10.08        7.24      3.15 o 
   3  -7  10        3.38        2.36      2.70 o 
   4  -7  10        2.22        0.57      3.21 o 
  -8  -6  10        6.20        9.02      3.69 o 
  -7  -6  10        8.02        9.96      3.69 o 
  -6  -6  10        0.02       -0.53      3.80 o 
  -5  -6  10        0.14        0.65      6.94 o 
  -4  -6  10        0.01        4.17      4.67 o 
  -3  -6  10        3.48        8.92      4.10 o 
  -2  -6  10        3.64        0.67      4.38 o 
  -1  -6  10       22.81       17.88      4.16 o 
   0  -6  10        0.58        1.02      3.94 o 
   1  -6  10        0.57        1.42      4.47 o 
   2  -6  10        1.05        2.63      3.47 o 
   3  -6  10       13.31        9.90      3.17 o 
   4  -6  10       24.26       19.23      4.32 o 
  -8  -5  10        0.17        1.21      2.55 o 
  -7  -5  10        0.02       -0.13      3.55 o 
  -6  -5  10       10.95       12.11      4.80 o 
  -5  -5  10        0.08        1.33      4.81 o 
  -4  -5  10        4.60        3.92      4.23 o 
  -3  -5  10        0.70        3.63      4.31 o 
  -2  -5  10        2.47        2.91      6.00 o 
  -1  -5  10      115.15      101.76      5.38 o 
   0  -5  10        1.16        2.49      4.06 o 
   1  -5  10        0.04       -0.49      3.83 o 
   2  -5  10        0.05        2.24      3.57 o 
   3  -5  10        1.20        3.57      3.29 o 
   4  -5  10      106.04       95.23      5.24 o 
   7  -5  10       28.20       20.55      4.18 o 
  -8  -4  10        7.85        7.16      2.85 o 
  -7  -4  10       17.39       11.61      3.87 o 
  -6  -4  10       23.37       25.37      5.11 o 
  -5  -4  10        0.55        0.49     11.18 o 
  -4  -4  10        7.40        9.47      4.43 o 
  -3  -4  10        0.00        1.94      4.43 o 
  -2  -4  10        2.76        3.81      4.42 o 
  -1  -4  10       12.96       19.35      4.41 o 
   0  -4  10      166.64      167.63      8.28 o 
   1  -4  10       96.35       90.12      3.26 o 
   2  -4  10       25.45       21.73      3.76 o 
   3  -4  10        0.13        0.84      3.76 o 
   4  -4  10       93.08       75.35      5.92 o 
   5  -4  10        2.92        4.45      3.50 o 
   6  -4  10       11.14        8.92      5.54 o 
   7  -4  10        3.13        2.41      5.01 o 
   8  -4  10       27.72       28.82      4.69 o 
  -9  -3  10        0.00       -0.49      3.92 o 
  -8  -3  10        0.59        4.99      5.02 o 
  -7  -3  10       35.24       22.08      4.51 o 
  -6  -3  10       26.24       23.39      4.66 o 
  -5  -3  10       58.84       65.13      5.93 o 
  -4  -3  10        4.60        4.83      4.12 o 
  -3  -3  10       58.74       54.89      4.71 o 
  -2  -3  10       48.40       48.93      5.74 o 
  -1  -3  10       58.18       50.41      4.30 o 
   0  -3  10       12.53        6.63      3.48 o 
   1  -3  10        5.19        4.65      2.99 o 
   2  -3  10      195.80      168.64     13.97 o 
   3  -3  10       81.91       67.55      3.96 o 
   4  -3  10       17.17       16.21      3.77 o 
   5  -3  10        3.71        6.43      5.74 o 
   6  -3  10       19.41       15.20      3.45 o 
   7  -3  10       28.63       21.23      9.38 o 
   8  -3  10        1.65        5.02      5.02 o 
   9  -3  10        3.20        2.88      4.28 o 
  -9  -2  10       34.06       24.68      8.67 o 
  -8  -2  10       12.63       15.36      5.25 o 
  -7  -2  10      220.92      250.10     23.54 o 
  -6  -2  10       41.48       48.92      4.89 o 
  -5  -2  10       79.80       87.66      8.14 o 
  -4  -2  10      193.34      204.70     10.03 o 
  -3  -2  10        9.91       16.31      3.56 o 
  -2  -2  10       10.16       15.27      3.35 o 
  -1  -2  10       22.18       24.70      3.45 o 
   0  -2  10        3.88        3.84      3.17 o 
   1  -2  10        6.12        9.95      2.89 o 
   2  -2  10        4.62        8.94      3.93 o 
   3  -2  10       18.54       23.58      5.30 o 
   4  -2  10       77.16       81.92      7.53 o 
   5  -2  10       16.23       11.87      4.07 o 
   6  -2  10      114.28      113.03      5.38 o 
   7  -2  10       14.03       18.73      7.31 o 
   8  -2  10       67.22       44.31     11.43 o 
   9  -2  10        5.53        1.11      4.74 o 
  -9  -1  10      118.01      139.94      4.96 o 
  -8  -1  10       34.02       31.77      3.93 o 
  -7  -1  10       21.93       18.24      5.99 o 
  -6  -1  10        6.60       13.52      4.66 o 
  -5  -1  10       24.46       25.93      4.98 o 
  -4  -1  10      468.75      480.77     30.55 o 
  -3  -1  10      184.57      195.00     11.80 o 
  -2  -1  10       72.30       72.54      6.20 o 
  -1  -1  10       18.38       11.73      5.76 o 
   0  -1  10        2.13        3.68      3.21 o 
   1  -1  10        5.65        4.42      2.59 o 
   2  -1  10        0.89        4.38      4.28 o 
   3  -1  10        3.58        2.63      4.32 o 
   4  -1  10      146.48      173.50     20.14 o 
   5  -1  10       96.59       86.39     53.75 o 
   6  -1  10       57.37       67.15      4.60 o 
   7  -1  10       23.00       25.93      4.32 o 
   8  -1  10        5.34        4.82      3.74 o 
   9  -1  10        3.96        1.58      2.88 o 
  10  -1  10       35.31       34.46      4.59 o 
  -9   0  10       45.92       51.37      4.69 o 
  -8   0  10        7.61        7.96      3.93 o 
  -7   0  10       18.85       22.49      5.78 o 
  -6   0  10       33.98       43.92      4.10 o 
  -5   0  10        1.69        5.32      4.07 o 
  -4   0  10       60.92       60.77      4.07 o 
  -3   0  10      464.47      425.77      7.63 o 
  -2   0  10        0.04        2.52      2.80 o 
  -1   0  10       57.30       41.20      9.87 o 
   0   0  10       62.70       70.36      7.63 o 
   1   0  10       57.43       59.42      4.55 o 
   2   0  10       22.60       33.34      4.25 o 
   3   0  10        9.91        9.77      4.37 o 
   4   0  10       28.28       26.57      5.44 o 
   5   0  10        1.60        0.64      4.34 o 
   6   0  10       16.53       15.91      6.49 o 
   7   0  10       17.78       23.07      5.35 o 
   8   0  10       28.07       31.35      4.27 o 
   9   0  10       31.92       33.51      4.12 o 
  10   0  10        9.97        5.87      2.30 o 
  -9   1  10        0.02        6.16      7.96 o 
  -8   1  10        2.25        2.98      3.80 o 
  -7   1  10       15.65       13.72      5.49 o 
  -6   1  10       29.62       31.80      4.29 o 
  -5   1  10        8.20       12.28      4.23 o 
  -4   1  10        3.19        3.23      3.95 o 
  -3   1  10      314.10      317.58     23.32 o 
  -2   1  10      494.96      462.16     48.22 o 
  -1   1  10        1.19        0.57      2.46 o 
   0   1  10       70.08       74.88      4.55 o 
   1   1  10       18.41       27.09      4.23 o 
   2   1  10       53.79       64.52      6.37 o 
   3   1  10      107.26      132.60     14.79 o 
   4   1  10       11.99       14.97      4.78 o 
   5   1  10      254.35      249.43     25.78 o 
   6   1  10       48.41       50.99      7.61 o 
   7   1  10      222.10      224.20     19.57 o 
   8   1  10      105.86      102.79      6.79 o 
   9   1  10        0.54        5.42      4.72 o 
  10   1  10        6.49        8.74      2.82 o 
  -9   2  10        1.01        1.35      3.50 o 
  -8   2  10        6.25        4.85      3.73 o 
  -7   2  10        8.03        8.33      5.33 o 
  -6   2  10       74.33       84.34      5.58 o 
  -5   2  10        0.02        1.61      4.26 o 
  -4   2  10        0.36        5.33      3.95 o 
  -3   2  10        8.19        9.51      3.95 o 
  -2   2  10      258.33      267.18      4.71 o 
  -1   2  10        2.65        5.64      2.99 o 
   0   2  10       17.81       21.98      4.17 o 
   1   2  10       12.15       19.56      4.55 o 
   2   2  10        4.63        4.22      4.62 o 
   3   2  10      225.60      234.68     19.20 o 
   4   2  10       12.04       12.86      4.94 o 
   5   2  10      279.32      280.47     19.14 o 
   6   2  10      180.65      173.88     15.30 o 
   7   2  10       83.13       66.72     42.21 o 
   8   2  10       54.99       35.42     28.22 o 
   9   2  10        6.16        6.41      3.85 o 
  10   2  10       58.01       62.93     10.39 o 
  -9   3  10        0.01        1.33      3.28 o 
  -8   3  10       17.74       19.99      3.91 o 
  -7   3  10       31.44       26.28      5.15 o 
  -6   3  10       26.54       19.38      4.32 o 
  -5   3  10        0.25       -2.63      4.30 o 
  -4   3  10        2.50        3.54      4.13 o 
  -3   3  10      188.76      216.10      6.49 o 
  -2   3  10       78.11       90.78     11.54 o 
  -1   3  10       10.76        8.98      4.18 o 
   0   3  10       13.76       10.65      8.82 o 
   1   3  10      115.93      149.13     10.54 o 
   2   3  10     1154.68     1278.36     11.22 o 
   3   3  10     1006.49      989.32    108.18 o 
   4   3  10        4.16        7.36      4.88 o 
   5   3  10      216.11      212.79      5.47 o 
   6   3  10        2.53        7.48      4.76 o 
   7   3  10        1.01       -0.38      4.59 o 
   8   3  10        0.78        5.48      4.20 o 
   9   3  10        0.09        5.01      3.78 o 
  10   3  10        3.48        5.23      4.14 o 
  -8   4  10        0.12       -1.34      2.82 o 
  -7   4  10       13.24       18.88      7.86 o 
  -6   4  10       14.83       22.26      9.46 o 
  -5   4  10       59.54       60.05      4.64 o 
  -4   4  10        0.17        2.26      4.62 o 
  -3   4  10       15.38       22.24      4.74 o 
  -2   4  10       14.32       24.74      4.53 o 
  -1   4  10      312.17      337.60      7.78 o 
   0   4  10      777.23      810.97      8.96 o 
   1   4  10       17.92       23.67      4.84 o 
   2   4  10     1171.96     1223.67    180.62 o 
   3   4  10      422.20      416.55     52.58 o 
   4   4  10       66.65       69.52      8.38 o 
   5   4  10      146.21      157.68     20.60 o 
   6   4  10        3.66        6.84      4.91 o 
   7   4  10       27.49       31.54      4.50 o 
   8   4  10       14.14       14.97      3.93 o 
   9   4  10        0.04        2.32      3.73 o 
  10   4  10        0.50       -0.57      3.09 o 
  -8   5  10        0.61       -4.07      4.07 o 
  -7   5  10        1.93       -0.03      3.09 o 
  -6   5  10        8.52        6.96      4.04 o 
  -5   5  10       92.44       82.59     12.73 o 
  -4   5  10        9.07       16.93      4.19 o 
  -3   5  10      224.98      260.46      6.96 o 
  -2   5  10      469.34      438.56     48.29 o 
  -1   5  10        8.24       -1.38      6.33 o 
   0   5  10      226.21      221.83      6.81 o 
   1   5  10        6.95        3.55      5.84 o 
   2   5  10      521.16      528.03     90.46 o 
   3   5  10      140.17      135.22     14.68 o 
   4   5  10       16.35       13.17      4.24 o 
   5   5  10       59.50       61.37     11.63 o 
   6   5  10        3.41        4.64      5.80 o 
   7   5  10        2.21        2.76      4.19 o 
   8   5  10       18.19       19.02      5.12 o 
   9   5  10        6.30        2.18      4.36 o 
  10   5  10        2.08        2.40      4.79 o 
  -7   6  10        0.19        0.32      2.82 o 
  -6   6  10       25.64       39.39      4.70 o 
  -5   6  10        3.31        4.13      3.50 o 
  -4   6  10       14.04       14.30      4.09 o 
  -3   6  10      216.86      231.49     17.76 o 
  -2   6  10       80.37       83.44      6.21 o 
  -1   6  10       71.11       72.96      6.20 o 
   1   6  10       48.94       56.54      5.80 o 
   2   6  10       23.07       30.39      5.32 o 
   3   6  10       87.77       53.65     32.03 o 
   4   6  10        0.71        3.08      3.72 o 
   5   6  10       17.48       10.54      3.57 o 
   6   6  10        0.45        3.12      3.30 o 
   7   6  10        8.96        5.20      3.49 o 
   8   6  10       18.55       23.49      5.66 o 
   9   6  10        1.39        5.77      5.10 o 
  -6   7  10        4.57        6.82      3.64 o 
  -5   7  10       25.71       28.06      3.52 o 
  -4   7  10       26.91       29.99      4.21 o 
  -3   7  10       75.45       62.06      4.16 o 
  -2   7  10       14.28       14.94      5.79 o 
  -1   7  10       85.36       71.37     11.53 o 
   0   7  10       27.34       30.30      5.43 o 
   1   7  10       10.63        8.05      5.40 o 
   2   7  10       16.36       14.66     10.66 o 
   4   7  10       31.02       20.51      4.82 o 
   5   7  10        2.03        2.35      4.92 o 
   6   7  10        1.98       13.69      5.33 o 
   7   7  10        3.29        6.49      5.23 o 
   8   7  10        8.28       11.65      5.04 o 
   9   7  10        3.78        5.01      4.57 o 
  -5   8  10       18.92       12.53      3.38 o 
   5   8  10        2.57       -0.58      4.43 o 
   6   8  10        1.99       -2.36      4.53 o 
   7   8  10        0.39        0.05      4.50 o 
   8   8  10        0.20        1.55      4.14 o 
   6   9  10        4.11       -1.18      3.86 o 
   7   9  10        2.07        4.81      3.68 o 
  -4  -8  11        2.77        1.85      2.77 o 
  -3  -8  11        0.15       -0.04      3.19 o 
  -2  -8  11        7.84        5.18      3.19 o 
  -1  -8  11        4.86        2.41      3.08 o 
   0  -8  11        0.16        0.07      2.91 o 
   1  -8  11        0.04        0.60      2.65 o 
   2  -8  11        0.91        1.02      2.88 o 
  -6  -7  11        1.32        1.67      2.68 o 
  -5  -7  11        3.94        3.59      3.04 o 
  -4  -7  11        0.81        3.41      3.79 o 
  -3  -7  11       17.00       24.36      9.55 o 
  -2  -7  11        7.28       12.75      5.08 o 
  -1  -7  11        0.83        0.07      3.83 o 
   0  -7  11        5.86        7.44      3.86 o 
   1  -7  11        0.07        0.65      2.78 o 
   2  -7  11        5.56        4.37      3.75 o 
   3  -7  11        6.06        7.33      2.73 o 
  -7  -6  11        0.26        1.61      3.07 o 
  -6  -6  11       28.09       28.97      3.30 o 
  -5  -6  11        9.77       13.74      5.65 o 
  -4  -6  11        1.18       -2.69      4.05 o 
  -3  -6  11        0.15       -3.23      4.20 o 
  -2  -6  11        2.71        2.74      3.79 o 
  -1  -6  11       38.58       41.95      5.36 o 
   0  -6  11        5.95        8.47      4.70 o 
   1  -6  11       49.95       51.32      4.27 o 
   2  -6  11        9.75       16.73      7.15 o 
   3  -6  11        4.46        7.18      4.57 o 
   4  -6  11       15.42        9.80      3.74 o 
  -7  -5  11        1.39        1.17      3.34 o 
  -6  -5  11       10.69       11.56      3.30 o 
  -5  -5  11        1.02        0.96      4.37 o 
  -4  -5  11        6.17       17.07      7.12 o 
  -3  -5  11        2.38        6.77      3.86 o 
  -2  -5  11        7.86       10.38      3.94 o 
  -1  -5  11        0.00        0.04      3.83 o 
   0  -5  11       58.64       53.75      5.27 o 
   1  -5  11       15.36       14.95      3.58 o 
   2  -5  11       17.34       19.48      4.20 o 
   3  -5  11        1.93        0.95      5.20 o 
   4  -5  11       52.48       49.46      4.92 o 
  -8  -4  11        4.66        4.52      3.78 o 
  -7  -4  11        1.90        3.87      2.85 o 
  -6  -4  11        1.85        3.54      4.74 o 
  -5  -4  11       14.39       20.66     10.18 o 
  -4  -4  11        1.64        5.62      4.02 o 
  -3  -4  11        1.63        1.55      4.09 o 
  -2  -4  11       23.06       21.23      4.93 o 
  -1  -4  11        0.57        5.58      4.04 o 
   0  -4  11       55.03       53.35      8.09 o 
   1  -4  11      189.09      134.49     17.42 o 
   2  -4  11      232.22      200.71     23.36 o 
   3  -4  11       37.05       38.03      3.95 o 
   4  -4  11      105.83       86.04      3.92 o 
   5  -4  11       12.10        7.10      3.41 o 
   6  -4  11        2.54        2.37      9.65 o 
   7  -4  11       24.09       24.80      8.94 o 
  -7  -3  11        7.01        8.15      5.20 o 
  -6  -3  11        5.26        9.24      4.17 o 
  -5  -3  11        3.78        2.85      4.53 o 
  -4  -3  11        9.34       16.31      4.14 o 
  -3  -3  11       12.55       12.93      4.06 o 
  -2  -3  11       39.54       37.11      3.61 o 
  -1  -3  11       51.75       48.30      3.18 o 
   0  -3  11       13.29       15.14      2.90 o 
   1  -3  11       37.31       36.02      4.48 o 
   2  -3  11      195.52      171.72      4.62 o 
   3  -3  11       14.00        6.29      6.00 o 
   4  -3  11        3.14        2.71      3.83 o 
   5  -3  11        0.06        3.91      3.61 o 
   6  -3  11        2.60        2.35      3.46 o 
   7  -3  11        6.20        2.89      3.99 o 
   8  -3  11        3.91        2.06      4.28 o 
  -8  -2  11        9.04        2.25      8.84 o 
  -7  -2  11        7.52        5.63      3.38 o 
  -6  -2  11       17.22       17.57     12.97 o 
  -5  -2  11        2.19        1.65      3.63 o 
  -4  -2  11       19.09       23.38      3.59 o 
  -3  -2  11        1.11        2.42      3.40 o 
  -2  -2  11      111.35      101.50     14.49 o 
  -1  -2  11       52.13       41.15      3.20 o 
   0  -2  11        0.51        1.92      3.32 o 
   1  -2  11      193.51      162.12     12.13 o 
   2  -2  11      134.82      138.55      6.85 o 
   3  -2  11       79.15       72.70      5.16 o 
   4  -2  11        0.04        0.06      5.97 o 
   5  -2  11        7.37       10.05      3.80 o 
   6  -2  11       10.31        7.46      3.49 o 
   7  -2  11        0.41        0.19      3.08 o 
   8  -2  11       15.28       12.93      2.69 o 
   9  -2  11        4.50        3.27      4.07 o 
  -8  -1  11       10.16       17.87      4.58 o 
  -7  -1  11       55.35       55.75      7.55 o 
  -6  -1  11        5.94       10.92      4.12 o 
  -5  -1  11        3.51        4.77      3.81 o 
  -4  -1  11      105.64       90.19      3.67 o 
  -3  -1  11       79.85       79.59      6.43 o 
  -2  -1  11        1.71        3.75      3.22 o 
  -1  -1  11      152.45      140.29     13.87 o 
   0  -1  11        0.56        6.20      4.67 o 
   1  -1  11        1.96        3.65      3.93 o 
   2  -1  11        0.00        0.25      4.52 o 
   3  -1  11        7.82        6.00      6.20 o 
   4  -1  11        5.50        2.26      4.24 o 
   5  -1  11       20.43       20.94      4.23 o 
   6  -1  11        0.51        1.24      4.06 o 
   7  -1  11       10.57        9.06      4.73 o 
   8  -1  11        0.22        1.88      2.85 o 
   9  -1  11        2.64        0.78      4.49 o 
  -8   0  11        0.14       -4.53      4.62 o 
  -7   0  11       31.81       31.00      3.63 o 
  -6   0  11        0.00       -0.37      3.82 o 
  -5   0  11        5.20        2.08      4.26 o 
  -4   0  11        3.21        5.04      4.05 o 
  -3   0  11       78.78       67.52      7.07 o 
  -2   0  11       22.36       25.22      3.41 o 
  -1   0  11        3.95        3.86      3.37 o 
   0   0  11        6.71        7.08     14.07 o 
   1   0  11        2.51        5.17      3.95 o 
   2   0  11        4.33        6.44      4.44 o 
   3   0  11       29.46       32.59      4.60 o 
   5   0  11        0.02        4.78      4.53 o 
   6   0  11        0.17        1.13      4.42 o 
   7   0  11       55.60       51.56      6.61 o 
   8   0  11        9.72        9.33      3.53 o 
   9   0  11        0.41       -0.58      2.51 o 
  -8   1  11        3.22        0.59      4.47 o 
  -7   1  11       11.67       13.90      3.68 o 
  -6   1  11        0.17        5.75      5.34 o 
  -5   1  11        1.04       -0.50      4.16 o 
  -4   1  11        0.09       -0.48      3.97 o 
  -3   1  11        0.82        4.09      4.12 o 
  -2   1  11      402.12      394.07     10.71 o 
  -1   1  11       27.96       23.90      7.08 o 
   0   1  11       31.29       30.84      5.26 o 
   1   1  11       40.05       58.95      7.86 o 
   2   1  11        6.26        3.75      4.55 o 
   3   1  11       41.25       41.03      5.90 o 
   4   1  11        2.45        4.04      4.66 o 
   5   1  11        9.04       12.14      4.69 o 
   6   1  11      167.33      179.35     38.16 o 
   7   1  11       11.26        9.90      4.99 o 
   8   1  11       54.27       60.84      7.06 o 
   9   1  11        0.05       -2.17      3.11 o 
  -8   2  11        5.93        4.98      3.49 o 
  -7   2  11        1.62        1.01      3.74 o 
  -6   2  11        0.15       -0.83      3.87 o 
  -5   2  11       10.60        6.97      3.96 o 
  -4   2  11       16.18       25.69      7.56 o 
  -3   2  11       36.62       36.76      8.04 o 
  -2   2  11      333.63      246.62     86.04 o 
  -1   2  11      154.44      175.31      4.55 o 
   0   2  11        7.11        7.36      7.08 o 
   1   2  11       21.46       24.02      4.52 o 
   2   2  11       88.67      104.40      4.82 o 
   3   2  11       12.39       14.62      4.69 o 
   5   2  11        8.05        9.75      5.96 o 
   6   2  11        0.03        3.00      6.02 o 
   7   2  11        0.01        3.28      4.40 o 
   8   2  11       28.65       33.68      4.01 o 
   9   2  11       31.65       37.46      3.40 o 
  -8   3  11        0.77       -1.80      3.26 o 
  -7   3  11        5.09        9.56      3.58 o 
  -6   3  11        7.27        5.77      3.74 o 
  -5   3  11        2.76        1.29      3.75 o 
  -4   3  11        1.78        1.83      4.28 o 
  -3   3  11       57.36       49.64     10.61 o 
  -2   3  11        6.52        8.52      4.82 o 
  -1   3  11      215.96      262.34      8.15 o 
   0   3  11      280.97      283.96     16.16 o 
   1   3  11      205.49      226.51     27.60 o 
   2   3  11      409.86      495.41     31.78 o 
   3   3  11       10.06       13.11      4.65 o 
   4   3  11        0.30       -4.04      7.17 o 
   5   3  11       73.12       71.88      4.88 o 
   6   3  11       35.88       33.05      4.71 o 
   7   3  11       54.79       54.88      4.39 o 
   8   3  11        0.47       -3.21      4.97 o 
   9   3  11       28.43       36.13      6.95 o 
  -7   4  11        1.45        1.27      2.81 o 
  -6   4  11        0.48       -1.82      3.00 o 
  -5   4  11        0.00        0.83      5.07 o 
  -4   4  11        1.84        1.52      3.47 o 
  -3   4  11        4.97        5.19      4.23 o 
  -2   4  11        1.04        3.24      6.99 o 
  -1   4  11        4.92       11.25     14.15 o 
   0   4  11      540.57      618.64      8.82 o 
   1   4  11       35.67       32.52      4.53 o 
   2   4  11      155.04      164.61     10.90 o 
   3   4  11        3.45        0.77      4.50 o 
   4   4  11       30.09       29.26      6.13 o 
   5   4  11       48.48       48.23     13.42 o 
   6   4  11        3.92        4.64      4.51 o 
   7   4  11        4.46        4.58      5.34 o 
   8   4  11        8.07        8.29      4.87 o 
   9   4  11        0.52        2.59      3.07 o 
  -7   5  11        3.57        1.49      3.54 o 
  -6   5  11        3.23        4.75      2.63 o 
  -5   5  11       45.89       25.71     12.74 o 
  -4   5  11        2.48        0.85      2.91 o 
  -3   5  11      168.89      197.98     17.28 o 
  -2   5  11       49.45       61.71      6.67 o 
  -1   5  11       35.71       38.13      6.71 o 
   0   5  11      169.59      184.16      7.01 o 
   1   5  11      155.65      169.39      6.78 o 
   2   5  11       45.25       45.54      3.85 o 
   3   5  11       18.08       19.01      4.70 o 
   4   5  11        0.31        2.09      4.26 o 
   5   5  11        2.23        4.80      4.56 o 
   6   5  11        0.35        1.61      4.43 o 
   7   5  11        6.29        5.58      3.43 o 
   8   5  11        0.81       -0.74      3.22 o 
  -6   6  11        1.33        0.56      3.07 o 
  -5   6  11       25.18       20.33      2.84 o 
  -4   6  11       71.23       55.17      7.24 o 
  -3   6  11      138.27      165.31      6.80 o 
  -2   6  11       17.58        0.20      6.28 o 
  -1   6  11      145.79      150.78      6.40 o 
   0   6  11      246.06      238.73      6.74 o 
   1   6  11        0.87        2.31     11.01 o 
   2   6  11        2.85        4.88      5.04 o 
   3   6  11       53.34       45.67      4.98 o 
   4   6  11       11.99       12.65      3.22 o 
   5   6  11        0.29       -1.68      4.38 o 
   6   6  11        2.33        4.98      4.31 o 
   7   6  11        0.00        1.48      3.25 o 
   8   6  11        4.06        8.23      4.85 o 
  -5   7  11       80.37       64.96      2.89 o 
  -4   7  11       15.23        9.69      2.07 o 
  -2   7  11        1.42        5.62      5.34 o 
  -1   7  11       10.89       15.61      5.62 o 
   0   7  11       60.54       56.59      5.28 o 
   1   7  11        0.18        1.62      4.86 o 
   2   7  11       13.08        8.23      4.75 o 
   3   7  11       77.80       74.98      9.10 o 
   4   7  11        0.07        4.18      4.11 o 
   5   7  11        4.66        2.78      4.30 o 
   6   7  11       17.06       20.89      4.56 o 
   7   7  11        0.22       -3.40      4.41 o 
   8   7  11        0.87       -1.34      4.03 o 
  -3  -7  12        3.56        6.92      3.11 o 
  -2  -7  12        8.11       12.14      2.99 o 
  -1  -7  12        0.05        1.44      2.86 o 
   0  -7  12        5.57        0.49      2.66 o 
   1  -7  12        0.03        1.24      2.47 o 
   2  -7  12        0.67       -0.23      5.05 o 
  -5  -6  12       10.59       10.70      2.61 o 
  -4  -6  12        0.30        1.97      3.29 o 
  -3  -6  12       14.06       10.36      4.02 o 
  -2  -6  12        0.37        0.28      3.36 o 
  -1  -6  12        0.45        0.13      2.85 o 
   0  -6  12        1.61        6.93      2.78 o 
   1  -6  12        1.65        2.40      2.89 o 
   2  -6  12        5.57        5.87      3.48 o 
   3  -6  12        0.21        1.46      3.52 o 
  -6  -5  12        1.45        2.86      2.48 o 
  -5  -5  12        0.00       -2.82      3.40 o 
  -4  -5  12        2.81        5.16      3.62 o 
  -3  -5  12        0.23        0.31      3.79 o 
  -2  -5  12        4.85        2.76      3.18 o 
  -1  -5  12       12.74        6.95      3.21 o 
   0  -5  12        1.61        2.25      3.06 o 
   1  -5  12        1.23        0.35      2.85 o 
   2  -5  12       15.36       18.50      5.22 o 
   3  -5  12        0.35       -1.44      4.62 o 
   4  -5  12        1.14        3.01      8.06 o 
   5  -5  12        0.06        0.72      3.33 o 
  -6  -4  12       11.34       15.59      2.81 o 
  -5  -4  12        1.42        2.59      3.61 o 
  -4  -4  12       21.84       23.25      8.42 o 
  -3  -4  12        0.34       -1.11      3.37 o 
  -2  -4  12       12.46       12.22      5.96 o 
  -1  -4  12       49.22       43.54      7.48 o 
   0  -4  12        4.58        5.82      3.33 o 
   1  -4  12        1.67        1.59      3.03 o 
   2  -4  12        2.53        0.79      5.56 o 
   3  -4  12        0.00       -2.00      4.59 o 
   4  -4  12        6.41        5.60      4.88 o 
   5  -4  12        6.05        3.88      3.09 o 
   6  -4  12        1.52        4.33      3.36 o 
  -7  -3  12        6.43        7.36      3.98 o 
  -6  -3  12        1.04        2.85      2.82 o 
  -5  -3  12        0.07        2.65      5.24 o 
  -4  -3  12       10.20        9.61      4.60 o 
  -3  -3  12        9.92        5.74      3.48 o 
  -2  -3  12       22.99       22.85      2.90 o 
  -1  -3  12        2.41        3.13      3.25 o 
   0  -3  12        3.26        2.60      2.68 o 
   2  -3  12        0.10        1.44      4.96 o 
   3  -3  12       18.97       28.79      5.79 o 
   4  -3  12       18.27       14.66      4.84 o 
   5  -3  12       12.44       15.33      5.17 o 
   6  -3  12        0.14        0.59      2.94 o 
   7  -3  12       28.53       32.63      4.29 o 
  -7  -2  12       34.45       35.82      4.30 o 
  -6  -2  12       14.62       16.77      4.49 o 
  -5  -2  12       10.42       14.24      3.05 o 
  -4  -2  12       13.05       14.08      2.78 o 
  -3  -2  12       21.01       17.91      2.77 o 
  -2  -2  12        0.13        2.10      3.31 o 
  -1  -2  12      103.01       88.58      4.34 o 
   0  -2  12      117.32       99.46      6.39 o 
   2  -2  12      149.61      155.44      6.91 o 
   3  -2  12        1.15        3.43      3.93 o 
   4  -2  12       23.60       18.40      5.84 o 
   5  -2  12        2.14        2.66      3.60 o 
   6  -2  12        5.67        2.81      3.21 o 
   7  -2  12        0.21        2.29      2.77 o 
  -7  -1  12        2.92        0.51      2.58 o 
  -6  -1  12        2.99        2.95      3.04 o 
  -5  -1  12       22.47       22.83      3.60 o 
  -4  -1  12       12.30       11.26      2.86 o 
  -3  -1  12       38.81       37.30      4.52 o 
  -2  -1  12       62.14       60.97      3.36 o 
  -1  -1  12      241.20      210.47      5.91 o 
   0  -1  12       58.75       42.66     26.70 o 
   1  -1  12       43.78       35.99     12.95 o 
   2  -1  12        5.75       -0.57      6.67 o 
   3  -1  12       61.10       60.00      6.35 o 
   4  -1  12        0.09        2.20      4.03 o 
   5  -1  12        5.38        0.63      5.43 o 
   6  -1  12        2.09        2.12      3.59 o 
   7  -1  12        5.81        9.73      3.12 o 
   8  -1  12        4.18        8.33      2.90 o 
  -7   0  12        4.03        7.64      2.97 o 
  -6   0  12        0.39        3.00      4.44 o 
  -5   0  12       12.11        9.21      3.80 o 
  -4   0  12       94.78       84.16     51.24 o 
  -3   0  12       14.21       17.05      3.35 o 
  -2   0  12       12.72       11.61      3.44 o 
  -1   0  12       52.96       47.60      4.23 o 
   0   0  12       88.85       89.64      6.72 o 
   1   0  12      120.11      139.94     13.90 o 
   2   0  12        0.06        1.62      6.86 o 
   3   0  12       75.90       69.25      6.71 o 
   4   0  12        9.73        8.14      5.32 o 
   5   0  12        0.34        5.10      6.39 o 
   6   0  12        5.44       10.38      5.45 o 
   7   0  12        0.20        1.96      3.29 o 
   8   0  12        0.63        2.00      2.69 o 
  -7   1  12        9.09       13.60      3.24 o 
  -6   1  12       67.45       77.66     40.41 o 
  -5   1  12        9.86       11.16      3.98 o 
  -4   1  12        1.62        3.83      4.46 o 
  -3   1  12       79.64       95.23      4.83 o 
  -2   1  12       23.43       21.29      3.40 o 
  -1   1  12        7.46        3.66      4.09 o 
   0   1  12       16.51       19.30      6.87 o 
   1   1  12       67.79       67.68     14.40 o 
   2   1  12       96.43      122.98      7.57 o 
   3   1  12        9.81        7.88      7.07 o 
   4   1  12       69.71       83.74      5.92 o 
   5   1  12        0.04        3.37      4.28 o 
   6   1  12        5.97        9.23      5.85 o 
   7   1  12       24.59       34.68      3.85 o 
   8   1  12        5.73        5.57      6.15 o 
  -7   2  12        6.62        6.40      2.77 o 
  -6   2  12       23.01       19.48      3.63 o 
  -5   2  12        6.28        1.13      3.93 o 
  -4   2  12       99.56      108.37      8.31 o 
  -3   2  12        3.38        8.18      4.68 o 
  -2   2  12        2.82        7.41      7.46 o 
  -1   2  12       28.59       33.69      6.98 o 
   0   2  12        3.75        6.32      3.82 o 
   1   2  12       86.75       81.89      6.94 o 
   2   2  12       54.52       61.83      6.17 o 
   4   2  12        3.43        2.23      4.33 o 
   5   2  12        0.01       -1.97      4.28 o 
   6   2  12        3.58        8.19      5.25 o 
   7   2  12       21.28       35.15      5.74 o 
   8   2  12        0.59        3.65      3.21 o 
  -7   3  12        1.00        2.25      2.57 o 
  -6   3  12        0.92        3.17      2.95 o 
  -5   3  12        0.00        0.39      3.68 o 
  -4   3  12        8.92        8.18      4.08 o 
  -3   3  12       10.34       12.30      4.81 o 
  -2   3  12       85.63       93.25      7.61 o 
  -1   3  12       18.81       26.09     14.85 o 
   0   3  12       73.54       72.17     10.82 o 
   1   3  12      118.32      107.62     13.41 o 
   2   3  12        4.28       14.97      5.88 o 
   3   3  12       72.52       66.66      4.48 o 
   4   3  12       23.04       25.81      4.32 o 
   5   3  12       13.45       16.36      4.22 o 
   6   3  12        4.70        7.21      3.97 o 
   7   3  12        2.77        6.08      5.09 o 
   8   3  12        2.30        6.03      3.22 o 
  -6   4  12        1.68        3.67      2.70 o 
  -5   4  12        2.48        2.00      3.39 o 
  -4   4  12        4.21        5.44      3.48 o 
  -3   4  12        5.28        2.99      2.69 o 
  -2   4  12        9.84        5.67      6.95 o 
  -1   4  12        0.03        1.65      6.99 o 
   0   4  12       42.07       42.24      6.91 o 
   1   4  12        1.66        4.70      3.27 o 
   2   4  12       18.18       20.75      3.68 o 
   3   4  12        2.79        3.60      4.46 o 
   4   4  12        1.30        5.26      4.13 o 
   5   4  12        3.78        7.96      4.07 o 
   6   4  12        5.60        9.27      3.84 o 
   7   4  12        0.46        1.33      3.38 o 
   8   4  12       23.82       36.41      7.51 o 
  -6   5  12        9.47       13.57      4.73 o 
  -5   5  12        5.11        8.61      4.59 o 
  -4   5  12        0.60        1.86      3.90 o 
  -3   5  12        7.13       13.04      6.45 o 
  -2   5  12      124.24      137.79      6.42 o 
  -1   5  12      118.76      125.39      6.71 o 
   0   5  12       76.21       79.81      6.56 o 
   1   5  12      119.53      137.80      6.65 o 
   2   5  12       28.06       35.13      5.06 o 
   3   5  12       22.55       16.41      3.44 o 
   4   5  12        2.95       -0.38      3.60 o 
   5   5  12       21.03       26.02      9.40 o 
   6   5  12       10.65       15.59      3.48 o 
   7   5  12        0.54        0.63      3.70 o 
   8   5  12       23.52       34.97      4.28 o 
  -5   6  12        0.62       -1.76      4.37 o 
  -4   6  12       19.60       10.76      5.02 o 
  -3   6  12       10.16       14.36      5.47 o 
  -2   6  12        0.98       -2.06      5.71 o 
   0   6  12       43.43       42.04      5.39 o 
   1   6  12       35.91       33.93      5.41 o 
   2   6  12       92.91       95.70     10.24 o 
   3   6  12        7.71        4.68      4.66 o 
   4   6  12        2.80        5.30      3.00 o 
   5   6  12        3.87        6.18      3.36 o 
   6   6  12        0.00        0.87      2.31 o 
   7   6  12        2.41        4.77      3.98 o 
  -2   7  12       57.97       64.07      4.63 o 
  -1   7  12        3.53        0.44      4.49 o 
   0   7  12        4.10        6.97      4.54 o 
   1   7  12        3.75        3.12      3.85 o 
   2   7  12       26.70       20.37      3.60 o 
   3   7  12        0.04        0.69      3.03 o 
  -2  -6  13       25.29       28.08      7.21 o 
  -1  -6  13        0.21        3.45      2.60 o 
   0  -6  13        1.63       -2.61      6.01 o 
   1  -6  13        7.42       10.37      3.25 o 
  -4  -5  13        2.30        3.14      3.78 o 
  -3  -5  13        7.61        9.39      2.79 o 
  -2  -5  13        0.29       -0.05      2.84 o 
  -1  -5  13        0.64        2.62      2.45 o 
   0  -5  13        3.12        4.27      2.45 o 
   1  -5  13        7.39        7.19      4.44 o 
   2  -5  13        2.05        1.12      4.25 o 
   3  -5  13        4.71        5.10      3.66 o 
  -4  -4  13        0.68        2.73      2.83 o 
  -3  -4  13        0.13        2.51      3.04 o 
  -2  -4  13       29.59       30.66      2.73 o 
  -1  -4  13        2.84        3.58      2.71 o 
   0  -4  13        0.17        0.20      2.72 o 
   1  -4  13        3.21        7.63     10.19 o 
   2  -4  13       40.78       38.25      5.08 o 
   3  -4  13        0.29        2.90      4.63 o 
  -5  -3  13        1.34        2.94      3.36 o 
  -4  -3  13        5.56        9.86      3.05 o 
  -3  -3  13        7.08        8.88      2.72 o 
  -2  -3  13        0.31        1.58      2.88 o 
  -1  -3  13        0.35        2.76      2.23 o 
   0  -3  13        0.28        1.14      2.25 o 
   1  -3  13        0.74        2.95      3.20 o 
   2  -3  13        4.70        3.36      3.25 o 
   3  -3  13        4.92        6.03      4.08 o 
   4  -3  13        0.24        1.43      2.89 o 
   5  -3  13        1.10       -2.63      8.18 o 
  -5  -2  13        0.77        0.55      2.42 o 
  -4  -2  13        0.04        0.85      2.33 o 
  -3  -2  13        1.05        0.61      2.33 o 
  -2  -2  13       10.84        8.55      3.17 o 
  -1  -2  13       22.13       18.45      2.83 o 
   0  -2  13        3.51        0.58      3.56 o 
   1  -2  13        6.73        9.27      3.66 o 
   2  -2  13       26.50       19.43      3.67 o 
   3  -2  13       43.19       46.68      5.07 o 
   4  -2  13        4.65       -0.64      5.12 o 
   5  -2  13        0.36        0.40      3.41 o 
   6  -2  13        0.04       -0.16      2.88 o 
  -6  -1  13        6.19        5.13      3.39 o 
  -5  -1  13        1.85        2.84      2.69 o 
  -4  -1  13       13.32       13.22      3.07 o 
  -3  -1  13        1.18        2.99      2.78 o 
  -2  -1  13        0.83        2.13      2.65 o 
  -1  -1  13        1.11        2.73      3.75 o 
   0  -1  13       22.47       29.07      3.84 o 
   1  -1  13       52.67       46.93      3.89 o 
   2  -1  13        1.08        4.44      4.97 o 
   3  -1  13        0.39       -1.01      3.93 o 
   4  -1  13        0.09        4.11      3.75 o 
   5  -1  13        0.02        2.31      3.49 o 
   6  -1  13       21.88       23.85      3.19 o 
  -6   0  13       18.38       21.18      2.67 o 
  -5   0  13        1.72        0.43      3.05 o 
  -4   0  13        8.05        8.16      3.36 o 
  -3   0  13       38.00       35.19      5.59 o 
  -2   0  13        1.10       -0.65      2.61 o 
  -1   0  13        0.00        3.01      3.95 o 
   0   0  13        0.42       -0.47      3.87 o 
   1   0  13        0.44        2.88      5.56 o 
   2   0  13        0.84        1.46      3.61 o 
   3   0  13        2.33        2.40      5.83 o 
   4   0  13       12.28       14.16      3.71 o 
   5   0  13        0.14        3.82      3.48 o 
   6   0  13        2.37       -0.36      3.14 o 
   7   0  13        5.57        6.60      2.77 o 
  -6   1  13        8.44        4.95      2.78 o 
  -5   1  13        3.79        3.31      3.22 o 
  -4   1  13      108.44      128.85     15.71 o 
  -3   1  13       18.54       17.88      3.32 o 
  -2   1  13        0.22       -2.48      6.33 o 
   0   1  13        0.56        2.33      3.83 o 
   1   1  13       23.97       21.02      3.76 o 
   3   1  13       46.09       50.76      4.02 o 
   4   1  13       12.62        9.69      3.57 o 
   5   1  13        9.71       10.87      3.36 o 
   6   1  13        0.95        0.04      3.18 o 
   7   1  13        4.46        3.66      2.84 o 
  -6   2  13        5.49        6.59      2.43 o 
  -5   2  13        3.63        4.12      3.91 o 
  -4   2  13        7.46        7.38      3.45 o 
  -3   2  13        8.93        7.42      3.65 o 
  -2   2  13       56.97       55.80      6.73 o 
  -1   2  13        0.43        7.10      6.81 o 
   0   2  13        3.67       -0.53      6.53 o 
   1   2  13       43.95       44.71      4.43 o 
   2   2  13        1.65       -0.22      3.36 o 
   3   2  13        9.22        8.18      3.92 o 
   4   2  13        0.53       -1.17      3.37 o 
   5   2  13        8.90        7.60      4.72 o 
   6   2  13        1.44        3.94      4.39 o 
   7   2  13        0.67        1.75      2.78 o 
  -5   3  13        0.76        0.57      2.73 o 
  -4   3  13        4.43        4.68      2.72 o 
  -3   3  13       67.73       97.12      7.13 o 
  -2   3  13        6.32        6.55      6.31 o 
  -1   3  13       12.34       10.23      6.78 o 
   0   3  13       16.93       32.43     13.18 o 
   1   3  13        1.93        1.17      3.24 o 
   2   3  13      181.11      175.43     23.10 o 
   3   3  13        5.92        5.08      3.09 o 
   4   3  13       14.08       18.97      6.66 o 
   5   3  13       10.56       15.05      3.53 o 
   6   3  13       16.04       16.69      3.32 o 
   7   3  13        4.16        4.18      2.88 o 
  -5   4  13        2.81        8.43      5.10 o 
  -4   4  13        0.01        2.67      5.88 o 
  -3   4  13        1.15        6.89      6.40 o 
  -2   4  13        0.06       -4.27     12.94 o 
  -1   4  13       47.02       54.26      6.49 o 
   0   4  13       29.89       34.07      6.60 o 
   1   4  13        3.98        2.12      6.23 o 
   2   4  13       30.10       28.18      8.45 o 
   3   4  13       21.65       23.77      4.61 o 
   4   4  13        4.68       10.47      4.24 o 
   5   4  13        1.15        1.26      2.95 o 
   6   4  13        2.63        1.85      3.51 o 
   7   4  13        1.15        1.90      2.31 o 
  -4   5  13        1.19        0.48      4.91 o 
  -3   5  13       15.50       16.55      5.47 o 
  -2   5  13       18.72       23.05      5.98 o 
  -1   5  13        5.99        9.14      5.51 o 
   0   5  13       16.10       19.39      5.88 o 
   1   5  13        3.88        5.61      5.96 o 
   2   5  13       47.44       55.41      6.07 o 
   3   5  13        7.51        9.13      6.84 o 
   4   5  13        2.50        1.36      4.09 o 
   5   5  13       11.47       13.87      2.66 o 
   6   5  13       27.28       24.94      3.19 o 
  -3   6  13        0.09       -0.87      4.24 o 
  -2   6  13        0.54        2.79      4.68 o 
  -1   6  13        1.75        1.39      4.91 o 
   1   6  13        4.69        8.38      4.68 o 
   2   6  13       12.96       18.95      5.03 o 
   3   6  13        0.24        2.09      5.48 o 
   4   6  13        1.18        2.21      2.46 o 
   5   6  13       22.40        8.83      6.58 o 
   0   7  13        1.42        3.18      3.51 o 
   1   7  13       18.47       12.28      3.66 o 
   2   7  13        5.03        7.33      6.65 o 
  -1  -4  14        6.31        3.77      3.52 o 
   0  -4  14        0.18        0.44      3.94 o 
   1  -4  14        3.51        8.30      4.31 o 
  -3  -3  14        8.96       12.24      4.83 o 
  -2  -3  14        1.25        2.06      8.88 o 
   0  -3  14       14.08       15.43      4.56 o 
   1  -3  14        5.00       14.56      4.86 o 
   2  -3  14        7.45       14.23     10.19 o 
  -3  -2  14       20.48       21.47      7.63 o 
  -2  -2  14        0.57        0.85      2.53 o 
  -1  -2  14        0.04        1.17      2.74 o 
   0  -2  14        2.69        3.74      3.21 o 
   1  -2  14       10.70        6.14      4.45 o 
   2  -2  14        5.75        4.31      3.78 o 
   3  -2  14        1.60        2.21      3.52 o 
   4  -2  14        1.67        3.46      3.49 o 
  -3  -1  14        1.63        1.52      2.20 o 
  -2  -1  14        1.09        1.34      3.10 o 
  -1  -1  14        5.65        5.60      3.04 o 
   0  -1  14       48.24       51.56      5.03 o 
   1  -1  14        0.23       -2.49      4.28 o 
   2  -1  14       22.58       23.64      4.34 o 
   3  -1  14       16.01       15.26      4.10 o 
   4  -1  14       12.46       10.64      3.68 o 
  -4   0  14       11.03       17.51      4.14 o 
  -3   0  14        0.08        3.12      4.70 o 
  -2   0  14       18.21       14.12      3.63 o 
  -1   0  14        4.11        4.72      3.05 o 
   1   0  14       20.77       18.39      4.75 o 
   2   0  14        9.60        2.99      4.40 o 
   3   0  14       19.02       24.59      4.14 o 
   4   0  14        4.79        7.24      3.48 o 
   5   0  14        9.00        5.05      5.67 o 
  -4   1  14        0.82        3.84      4.58 o 
  -3   1  14        3.14        4.48      5.22 o 
  -2   1  14        0.03        0.42      4.94 o 
  -1   1  14        0.80       -0.63      2.90 o 
   0   1  14        1.37        2.01      5.14 o 
   1   1  14       36.73       38.24      4.98 o 
   2   1  14       56.62       57.28      4.84 o 
   3   1  14        0.77        2.58      2.89 o 
   4   1  14        5.63        2.55      2.76 o 
   5   1  14        2.14        1.02      2.66 o 
  -4   2  14        2.97        5.58      4.88 o 
  -3   2  14        7.21        9.26      5.45 o 
  -2   2  14        0.66       -2.50     10.87 o 
  -1   2  14        9.25        9.51      5.42 o 
   0   2  14        1.06        2.54      4.61 o 
   1   2  14        7.38        6.20      5.02 o 
   2   2  14       10.82       12.62      4.67 o 
   3   2  14        2.70        6.26      3.72 o 
   4   2  14        3.51        2.20      2.64 o 
   5   2  14        2.76        1.44      2.53 o 
  -3   3  14        4.10        4.37      5.36 o 
  -2   3  14        1.56        1.99      5.71 o 
  -1   3  14       15.24       20.19      5.28 o 
   0   3  14        0.75        2.94      5.31 o 
   1   3  14        5.27        3.01      5.33 o 
   2   3  14        0.18        0.55      4.83 o 
   3   3  14       20.70       19.04      2.55 o 
   4   3  14        5.97        7.41      2.42 o 
   5   3  14        0.08       -0.34      2.30 o 
  -3   4  14        0.21       -2.03      4.80 o 
  -2   4  14        4.84        4.11      5.40 o 
  -1   4  14        2.89        5.76     10.51 o 
   0   4  14        3.58        4.10      5.19 o 
   1   4  14        0.77        0.66      5.18 o 
   2   4  14       13.00        7.27      4.47 o 
   3   4  14        0.62        2.18      2.35 o 
   4   4  14        0.40        1.66      2.21 o 
   5   4  14        8.14        7.89      2.09 o 
  -1   5  14        7.63       12.28      4.96 o 
   0   5  14        9.38       16.74      9.91 o 
   1   5  14       12.72       15.18      4.89 o 
   2   5  14        1.37        2.10      4.88 o 
   3   5  14        1.97       -0.16      4.43 o 
   4   5  14        5.37        0.85      3.53 o 
   0   1  15        0.76        5.30      3.66 o 
   1   1  15        7.29        3.61      3.63 o 
   1   2  15       36.69       37.33      3.87 o 
                                                 
